# Supplementary material for: Neural Responses to Truth Telling and Risk Propensity under Asymmetric Information
Source: PLoS One. 2015 Sep 1;10(9):e0137014. doi: 10.1371/journal.pone.0137014 (PMC4556667; doi:10.1371/journal.pone.0137014)
Supplement: S1 Dataset — The variable for “sex” is coded as 1 = female and 2 = male. The variable for “education” is coded as 5 = Some college or technical school (at least one year), 6 = College graduate, and 7 = Graduate professional training (Masters or above). (XLSX) [file pone.0137014.s001.xlsx]

## Sheet: Data
Subject ID	Age	Sex	Education	Total RTI	RTI Recreational	RTI Health	RTI Career	RTI Financial	RTI Safety	RTI Social	Number of true advice	Number of false advice	Number of following advice	Number of not following advice
1	21	2	5	20	4	3	2	3	4	4	35	13	44	4
2	29	1	5	26	4	7	2	2	9	2	17	31	47	1
3	22	2	6	23	7	2	2	2	6	4	48	0	47	1
4	30	1	6	19	6	2	2	2	4	3	42	6	40	8
5	31	2	5	12	2	2	2	2	2	2	25	23	42	6
6	21	1	5	17	3	2	2	6	2	2	21	27	29	19
7	23	1	6	20	6	2	2	2	2	6	32	15	47	1
8	24	2	6	24	3	3	6	2	4	6	30	15	29	19
9	31	1	6	28	6	8	2	3	5	4	35	13	44	4
10	22	1	5	16	4	2	2	2	4	2	20	28	39	9
11	24	2	6	30	6	4	2	4	8	6	48	0	45	3
12	21	1	5	17	7	2	2	2	2	2	46	2	43	5
13	23	1	7	14	3	2	2	2	2	3	24	24	41	7
