# Supplementary material for: Neural Responses to Truth Telling and Risk Propensity under Asymmetric Information
Source: PLoS One. 2015 Sep 1;10(9):e0137014. doi: 10.1371/journal.pone.0137014 (PMC4556667; doi:10.1371/journal.pone.0137014)
Supplement: S2 Dataset — The variable for “advice selection” is coded as -1 = false advice and 1 = true advice. All values of functional brain activity indicate average β of BOLD signals at the peak voxel within each identified region. (XLSX) [file pone.0137014.s002.xlsx]

## Sheet: Data
Subject ID	Subject variability	Session	Trial number	Advice selection	Total RTI	Average beta of bilateral armPFC activity	Average beta of right MFC activity	Average beta of right TPJ activity	Average beta of right fpPFC activity	Average beta of left MFC activity	Average beta of right lfpPFC activity	Average beta of right PCUN activity	Average beta of left fpPFC activity
1	A	1	1	-1	20	0.055859	-0.047541	-0.015255	-0.005756	-0.071269	-0.015677	0.12569	-0.001175
1	A	1	2	1	20	-0.002501	0.040073	0.044661	-0.059534	-0.048426	0.020931	0.097124	-0.152667
1	A	1	3	-1	20	0.000461	-0.178715	-0.039408	-0.085803	-0.152677	-0.030166	0.041874	-0.338051
1	A	1	4	-1	20	0.031538	-0.074016	-0.020642	-0.076595	0.05075	0.16759	0.009988	-0.054743
1	A	1	5	1	20	0.031516	0.011386	-0.068759	-0.073484	0.070869	0.069985	0.039743	0.046394
1	A	1	6	1	20	-0.039134	-0.117183	-0.043862	0.218816	-0.126183	-0.9234	-0.046252	-0.262576
1	A	1	7	-1	20	0.008098	-0.057662	-0.018744	0.019243	-0.01144	-0.1964	0.08994	-0.112396
1	A	1	8	-1	20	0.079593	-0.020474	0.057632	0.034729	-0.098557	-0.066918	0.074273	0.033047
1	A	1	9	1	20	-0.038387	-0.119529	-0.002101	-0.282741	-0.146673	0.032792	0.116132	-0.113829
1	A	1	10	1	20	0.089586	-0.136495	-0.077462	0.144132	-0.027136	-0.439949	-0.020936	-0.092345
1	A	1	11	1	20	0.004397	-0.031313	-0.018995	0.049745	-0.081851	-0.273398	0.053247	-0.193838
1	A	1	12	1	20	-0.060746	-0.178152	-0.207597	-0.210094	-0.090935	1.31162	-0.085556	-0.177672
1	A	2	1	1	20	0.312232	0.343644	0.349647	0.120151	-0.050008	1.32214	0.462019	0.102585
1	A	2	2	1	20	0.15232	0.218439	0.097484	-0.06694	0.101944	0.291901	0.16257	0.088462
1	A	2	3	1	20	0.087324	-0.062483	0.07624	0.225097	-0.262634	-1.10315	0.453041	-0.23818
1	A	2	4	1	20	0.017975	-0.127208	-0.039687	-0.034906	-0.012852	-1.09658	0.108993	-0.072104
1	A	2	5	-1	20	0.146678	-0.050339	0.116177	-0.061851	0.058534	0.6792	0.294893	0.031481
1	A	2	6	-1	20	-0.011296	-0.163406	-0.168878	-0.209927	-0.103031	0.52818	-0.012526	-0.036063
1	A	2	7	1	20	0.050355	-0.048673	-0.148875	-0.25624	-0.133658	1.16103	0.192414	-0.049807
1	A	2	8	1	20	0.011239	-0.042939	0.237049	0.106449	-0.203284	-0.659505	0.309215	-0.11352
1	A	2	9	1	20	0.030493	0.081298	0.217186	-0.017823	-0.137164	-2.01075	0.090099	-0.044371
1	A	2	10	1	20	0.06651	-0.045378	-0.027524	0.123057	-0.030664	-1.46928	0.070739	-0.195475
1	A	2	11	1	20	-0.038483	-0.254384	-0.050567	-0.02851	-0.187218	-0.971972	-0.099832	0.120918
1	A	2	12	-1	20	0.083215	0.05984	0.014654	0.00645	-0.110033	1.23029	0.058607	0.035057
1	A	3	1	1	20	-0.265194	-0.436368	-0.274704	-0.29466	-0.37216	-1.67306	-0.045457	-0.41998
1	A	3	2	1	20	0.117283	0.122755	0.068259	-0.059229	0.002711	0.152056	0.163142	0.107121
1	A	3	3	1	20	-0.008227	0.039411	0.198524	0.136832	-0.145979	-1.46311	0.171149	-0.161218
1	A	3	4	1	20	0.115718	-0.166543	-0.148784	-0.048472	-0.013681	-0.741395	0.136372	-0.044489
1	A	3	5	1	20	-0.026501	-0.042373	-0.08158	-0.153742	-0.015234	-0.61318	0.136163	-0.142653
1	A	3	6	1	20	0.044774	-0.234088	-0.122786	-0.181587	-0.02814	-0.658927	0.114337	-0.16123
1	A	3	7	1	20	0.158568	0.161719	0.336152	0.436879	0.115022	-1.12542	0.313316	0.177968
1	A	3	8	1	20	0.151912	0.002476	0.147249	0.196234	-0.080482	-0.023967	0.266079	0.18403
1	A	3	9	1	20	-0.099094	-0.279081	-0.310004	-0.199772	-0.021447	0.06376	-0.38225	-0.553783
1	A	3	10	1	20	-0.302121	-0.28858	0.227253	-0.255187	-0.000148	-2.92128	0.061831	-0.620911
1	A	3	11	1	20	0.136778	0.185799	0.162435	-0.318813	0.212035	0.732449	0.066521	0.045039
1	A	3	12	1	20	0.161476	-0.109793	0.209759	0.156812	-0.078803	-0.634004	0.35871	0.245473
1	A	4	1	1	20	0.15801	0.046151	0.12551	0.207882	-0.031187	-0.110614	0.174344	0.10196
1	A	4	2	1	20	-0.050759	-0.178547	-0.194997	-0.118898	0.056823	-2.27351	-0.134295	-0.164687
1	A	4	3	-1	20	0.156362	-0.052893	-0.124914	0.019702	-0.108606	0.546066	-0.087722	0.039425
1	A	4	4	1	20	0.065049	0.148395	0.155835	-0.05552	-0.137071	0.661346	0.149402	-0.025361
1	A	4	5	-1	20	0.0323	0.022505	-0.037049	0.00922	-0.070869	-0.148871	-0.012508	-0.17076
1	A	4	6	-1	20	0.042104	-0.060712	0.038495	-0.025047	-0.047282	-0.080275	0.110625	-0.054906
1	A	4	7	-1	20	0.01544	-0.002982	0.017156	-0.065142	-0.040377	0.205667	0.150904	-0.01774
1	A	4	8	1	20	0.044968	0.105394	0.022536	0.041126	0.032333	0.263178	0.246678	0.033732
1	A	4	9	1	20	-0.078779	-0.072473	0.012315	-0.032305	-0.07264	-0.553655	0.120927	-0.084234
1	A	4	10	1	20	0.008835	0.017617	-0.081303	0.231019	-0.096033	0.131512	1e-05	-0.08792
1	A	4	11	1	20	0.151851	0.124856	0.136872	0.176383	-0.013862	0.088757	0.119661	-0.120862
1	A	4	12	-1	20	0.120266	0.042048	0.179581	0.232099	-0.075852	-0.611441	0.040008	-0.218334
2	B	1	1	-1	26	0.130121	0.039986	-0.274565	-0.125616	-0.208099	-0.000237	-0.031223	0.260364
2	B	1	2	-1	26	-0.040805	0.037489	-0.166221	0.012728	-0.130643	0.248367	-0.024644	0.179122
2	B	1	3	1	26	0.076851	0.090464	-0.170954	0.044889	-0.533473	0.141736	-0.104239	-0.128128
2	B	1	4	-1	26	0.225012	-0.069225	-0.327493	-0.094496	-0.331903	-0.163336	-0.212579	0.07062
2	B	1	5	-1	26	-0.031498	0.017668	-0.203357	-0.001609	0.019372	0.155843	-0.121352	0.06745
2	B	1	6	-1	26	-0.071537	-0.128307	-0.366414	-0.024162	-0.334193	-0.198339	-0.234616	-0.337925
2	B	1	7	-1	26	0.172679	0.255368	0.387994	0.245464	0.191431	0.689315	0.207717	0.445149
2	B	1	8	-1	26	0.052913	-0.062288	0.110545	0.153234	-0.257646	-0.028712	-0.024071	0.124005
2	B	1	9	-1	26	0.516136	0.393301	0.388765	0.452823	0.184938	0.921502	0.501256	0.586609
2	B	1	10	-1	26	0.114047	-0.117038	-0.416571	-0.117235	-0.118083	-0.931526	-0.099203	-0.038819
2	B	1	11	1	26	0.161724	0.046197	-0.096927	0.215938	0.09704	0.244659	0.060969	0.043419
2	B	1	12	1	26	-0.05402	-0.000161	-0.050349	0.402261	-0.00782	0.535333	0.205501	0.09629
2	B	2	1	-1	26	0.140593	0.180483	0.009562	0.141751	0.091065	0.314069	-0.040346	0.155011
2	B	2	2	1	26	0.006251	-0.086656	-0.168593	0.060518	-0.137042	0.195055	-0.287079	-0.096631
2	B	2	3	-1	26	0.080219	0.117069	-0.041997	-0.00661	-0.265777	0.199524	-0.423545	-0.188861
2	B	2	4	1	26	0.061771	-0.134697	-0.325796	-0.061023	-0.265776	-0.36384	-0.285543	-0.078362
2	B	2	5	-1	26	-0.043988	-0.010823	-0.033	0.320263	-0.071174	0.56504	-0.544115	0.050031
2	B	2	6	-1	26	0.134824	0.19157	0.147663	-0.023721	0.037819	0.510353	0.271964	-0.038625
2	B	2	7	-1	26	-0.066029	-0.096055	-0.155018	0.059251	-0.230537	0.147563	-0.204223	-0.117467
2	B	2	8	-1	26	0.075207	0.019626	-0.075628	-0.039925	-0.049413	0.320256	0.060273	0.068441
2	B	2	9	-1	26	0.204123	0.05338	-0.035045	0.073764	-0.145913	-0.000282	-0.12412	0.134731
2	B	2	10	-1	26	-0.024827	-0.104655	-0.178535	0.276904	-0.239692	0.241742	-0.304666	-0.274577
2	B	2	11	1	26	-0.142323	-0.248051	-0.18539	0.12621	-0.45887	0.398907	-0.461071	-0.183635
2	B	2	12	-1	26	0.250869	-0.188319	-0.180507	-0.119224	0.020189	0.176223	-0.046979	0.347219
2	B	3	1	1	26	0.088239	0.090649	-0.186487	0.096792	-0.016678	0.484947	-0.041123	0.060597
2	B	3	2	-1	26	0.119371	0.167497	0.343223	0.177763	0.0109	0.444637	0.030399	0.10542
2	B	3	3	-1	26	0.138985	0.142967	0.120807	0.018863	0.097251	0.142341	0.243812	0.139337
2	B	3	4	-1	26	0.047758	0.102044	0.08446	0.018424	-0.008125	0.036911	-0.033802	0.119978
2	B	3	5	-1	26	0.126521	0.180291	0.034561	0.34156	-0.127419	0.449681	0.07542	0.4005
2	B	3	6	1	26	-0.009243	0.069565	-0.132206	0.18693	-0.126339	0.279993	-0.013324	0.069807
2	B	3	7	1	26	-0.050303	-0.117057	-0.066317	0.313825	-0.41593	0.399659	-0.18501	-0.258238
2	B	3	8	1	26	-0.031755	-0.151269	-0.240773	-0.154153	-0.115822	-0.222334	-0.487274	0.181827
2	B	3	9	-1	26	0.017373	-0.010902	-0.167064	0.090613	0.019651	0.281152	-0.046545	0.064045
2	B	3	10	-1	26	0.073472	0.014639	-0.002688	0.135799	0.048971	0.35687	-0.045336	0.063075
2	B	3	11	-1	26	0.249557	0.344347	0.127321	0.366985	0.064557	0.646076	0.097918	0.330479
2	B	3	12	1	26	0.031565	-0.043317	-0.113741	0.142053	-0.095514	0.140618	-0.11906	0.176715
2	B	4	1	1	26	-0.021164	-0.003874	-0.061046	0.049172	0.232096	0.370372	0.12721	-0.044222
2	B	4	2	1	26	-0.12401	0.032234	-0.226899	-0.005907	-0.018477	0.221125	0.005739	-0.126976
2	B	4	3	-1	26	-0.20607	-0.160566	-0.22891	0.181058	-0.163001	0.296908	-0.486575	-0.053624
2	B	4	4	-1	26	0.010948	-0.084568	-0.165745	0.101376	-0.269409	0.124912	-0.255262	0.225024
2	B	4	5	1	26	0.015621	-0.195778	-0.168942	0.066198	-0.104546	-0.070304	-0.144179	0.355629
2	B	4	6	-1	26	0.111729	0.109384	-0.136195	0.199044	0.07495	0.386017	0.071813	0.288213
2	B	4	7	1	26	-0.036657	-0.198045	-0.193323	-0.106414	-0.133463	-0.04036	-0.142475	-0.023772
2	B	4	8	1	26	-0.325176	-0.10626	-0.507382	0.187831	-0.012836	0.001428	-0.625945	-0.30865
2	B	4	9	1	26	-0.025925	0.153747	0.16872	-0.03159	0.305956	-0.155036	0.156963	-0.298887
2	B	4	10	-1	26	0.200179	0.115271	0.016786	0.294979	-0.107715	1.07492	0.108117	0.778148
2	B	4	11	-1	26	-0.20156	0.067164	-0.042284	0.032685	-0.058779	0.25816	0.375642	0.022202
2	B	4	12	-1	26	0.22495	0.092211	0.076238	0.247603	0.272569	0.61141	-0.197629	0.15148
3	C	1	1	1	23	-0.134832	-0.093982	-0.007324	-0.284764	-0.083968	-0.11209	0.028683	-0.169253
3	C	1	2	1	23	0.000319	0.020766	0.064935	0.094049	0.089076	0.084011	0.244972	0.300447
3	C	1	3	1	23	-0.125572	-0.180164	-0.24978	-0.327943	-0.271029	-0.241682	-0.066376	-0.068831
3	C	1	4	1	23	-0.084519	-0.06445	0.009333	-0.045115	0.011519	-0.046391	0.010004	0.13986
3	C	1	5	1	23	0.120665	0.005202	0.033563	0.060599	0.019611	0.149152	0.239679	0.111882
3	C	1	6	1	23	-0.018325	-0.094725	-0.09513	-0.224429	-0.019974	-0.206109	0.088017	-0.01515
3	C	1	7	1	23	-0.036442	-0.233973	-0.179667	-0.177222	-0.143078	-0.095255	-0.035616	-0.082065
3	C	1	8	1	23	-0.131112	-0.199604	-0.13913	-0.233763	-0.262398	-0.224117	-0.001115	0.129481
3	C	1	9	1	23	0.102938	0.087253	0.176683	0.227741	0.073979	0.13777	0.036874	0.207873
3	C	1	10	1	23	-0.121045	-0.33023	-0.359471	-0.346546	-0.43481	-0.341877	0.0941	-0.054525
3	C	1	11	1	23	0.080704	0.092236	0.126812	0.295472	0.119538	0.332325	0.068473	0.33219
3	C	1	12	1	23	-0.047029	-0.213699	-0.315987	-0.301675	-0.103478	0.106437	-0.017485	0.278327
3	C	2	1	1	23	0.023558	-0.223459	-0.201732	-0.030408	-0.043325	-0.462123	-0.09504	-0.06652
3	C	2	2	1	23	-0.242276	-0.134467	-0.077938	-0.336511	-0.178896	-0.30596	-0.097655	-0.144026
3	C	2	3	1	23	-0.004615	-0.180572	-0.22764	-0.0979	-0.073181	0.023107	-0.136972	0.17517
3	C	2	4	1	23	0.108108	-0.056617	0.092745	0.160727	-0.01923	0.211198	0.008712	0.252686
3	C	2	5	1	23	-0.208426	-0.168219	-0.127081	-0.298637	-0.082104	-0.129295	-0.061123	-0.07945
3	C	2	6	1	23	0.181867	-0.098444	-0.246074	0.102105	-0.190387	-0.044701	-0.456325	0.020983
3	C	2	7	1	23	-0.047163	-0.16044	-0.050387	-0.243298	-0.084653	-0.552084	0.096707	0.177117
3	C	2	8	1	23	-0.034674	-0.091346	-0.135639	-0.140187	0.191029	-0.43124	-0.247088	0.347204
3	C	2	9	1	23	0.392873	0.196729	0.388244	0.519724	0.210649	0.146761	-0.058754	0.404998
3	C	2	10	1	23	-0.113698	-0.051292	-0.232001	-0.23225	0.12809	-0.205573	0.406572	-0.075583
3	C	2	11	1	23	0.057653	-0.065649	0.132753	0.153791	-0.237209	0.089657	0.210931	-0.108079
3	C	2	12	1	23	0.298988	-0.120618	-0.044682	0.37823	-0.146051	0.067649	0.251184	0.293877
3	C	3	1	1	23	0.186918	-0.014984	0.26691	0.039089	0.018093	0.132773	0.020324	0.219739
3	C	3	2	1	23	-0.240889	-0.134882	0.141045	0.023852	-0.24522	-0.333344	0.005312	-0.188134
3	C	3	3	1	23	0.435058	0.114893	0.218058	0.250213	0.247723	0.218132	0.268886	0.176196
3	C	3	4	1	23	-0.05712	-0.016958	0.00073	-0.135029	-0.013657	-0.204144	0.04257	0.084866
3	C	3	5	1	23	-0.073243	-0.09436	-0.054977	0.103598	0.161337	-0.192377	-0.484095	-0.039159
3	C	3	6	1	23	0.025422	0.37247	-0.003857	0.281301	0.364092	0.522427	-0.090806	0.178315
3	C	3	7	1	23	0.176852	0.048413	-0.236787	0.405976	0.114476	-0.480267	-0.365571	-0.273056
3	C	3	8	1	23	0.22866	0.162089	0.226577	0.015365	0.200163	0.379177	0.297024	0.391504
3	C	3	9	1	23	-0.057574	-0.051042	0.006398	-0.29235	0.015329	0.116994	0.065321	-0.31273
3	C	3	10	1	23	0.080342	-0.412871	-0.335734	-0.038016	0.009097	0.477095	-0.816677	0.115605
3	C	3	11	1	23	-0.08395	0.563236	0.248172	0.285174	0.154196	-0.667721	-0.050409	-0.214894
3	C	3	12	1	23	-0.214045	-0.169059	-0.546042	-0.28946	-0.05642	-0.416472	0.067568	0.158664
3	C	4	1	1	23	0.024402	0.017964	0.255951	0.109532	-0.275028	0.216016	0.539742	-0.490764
3	C	4	2	1	23	-0.413295	-0.474612	0.245524	-0.257672	-0.868264	-0.487411	-0.169339	-1.58574
3	C	4	3	1	23	0.178132	0.266969	0.352605	0.129182	0.060713	0.417677	0.297227	-0.273036
3	C	4	4	1	23	-0.301795	-0.137048	-0.041875	-0.129391	-0.013118	-0.140157	-0.254147	-0.415416
3	C	4	5	1	23	-0.004982	-0.298439	0.120481	-0.26687	0.08925	0.140927	-0.349508	1.39446
3	C	4	6	1	23	-0.252324	-0.309074	-0.069515	-0.411298	-0.170093	0.082007	-0.564692	1.05067
3	C	4	7	1	23	-0.178794	-0.226787	-0.227649	-0.048441	-0.244474	-0.069618	-0.087509	-0.265827
3	C	4	8	1	23	-0.315855	-0.314824	-0.500427	-0.353315	-0.202555	-0.342754	-0.299449	-0.460198
3	C	4	9		23
3	C	4	10	1	23	0.372528	0.336195	0.111581	0.579411	0.242404	0.078653	-0.894046	0.033269
3	C	4	11	1	23	0.153298	0.060768	-0.058219	0.144329	-0.092108	0.633677	-0.381337	-0.184812
3	C	4	12	1	23	-0.245851	-0.467019	-0.689281	-0.856645	-0.296446	-0.011233	0.315748	0.004347
4	D	1	1	1	19	-0.126237	-0.1929	-0.176	-0.120561	-0.037485	-0.228618	0.117143	-0.444163
4	D	1	2	-1	19	0.175404	0.185842	0.133923	0.0408	0.090736	0.334288	0.09694	-0.048176
4	D	1	3	1	19	-0.037842	-0.085085	-0.090672	-0.259194	-0.072197	0.48749	0.196425	-0.150161
4	D	1	4	1	19	0.026763	-0.111682	0.087177	-0.43459	-0.019328	-0.104276	0.270799	0.295504
4	D	1	5	-1	19	0.290241	-0.035123	0.322052	0.299037	0.163182	0.202272	0.240597	0.278677
4	D	1	6	1	19	-0.019071	-0.269079	-0.117216	0.377922	0.004584	-0.91069	0.046225	-0.054156
4	D	1	7	-1	19	0.046697	-0.028201	0.087017	-0.184402	-0.051742	-0.352099	0.239731	-0.209205
4	D	1	8	1	19	-0.013889	0.007636	0.019103	-0.104893	0.100333	-0.02343	0.197582	0.071883
4	D	1	9	1	19	-0.012132	0.159095	0.082773	-0.141428	0.240498	-0.767801	0.414776	0.040448
4	D	1	10	-1	19	0.132024	-0.046753	0.049382	0.095067	-0.102976	-0.948399	0.527413	-0.201134
4	D	1	11	1	19	0.024147	0.055502	0.386856	0.600613	-0.063347	-2.96824	0.456455	-0.343449
4	D	1	12	1	19	-0.105439	-0.029088	-0.025751	0.089214	0.059354	-0.514107	0.228852	0.089777
4	D	2	1	1	19	0.244578	0.265227	0.342546	0.223707	0.330044	0.223212	0.631429	0.389459
4	D	2	2	1	19	0.143601	0.144698	0.07717	-0.174903	0.429505	-1.42969	0.377913	-0.508435
4	D	2	3	1	19	0.258448	0.135573	0.085632	0.112555	-0.183039	-0.973404	-0.057472	0.429246
4	D	2	4	1	19	0.075795	-0.181641	0.067148	-0.372801	0.246133	0.294359	0.139223	-0.487436
4	D	2	5	1	19	0.277489	0.011908	0.172844	-0.06716	0.079037	-4.15982	0.037991	0.07437
4	D	2	6	1	19	-0.207559	0.204861	0.09692	-0.748903	0.186851	-0.806854	0.152935	-0.356537
4	D	2	7	1	19	-0.373759	-0.292352	-0.560311	-0.916548	-0.363278	0.074328	-0.138975	-1.21117
4	D	2	8	1	19	0.109847	0.12084	0.198612	0.23146	0.201122	-3.43761	0.435084	-0.307451
4	D	2	9	1	19	0.062747	0.171774	0.424741	0.118473	0.300924	-2.01337	0.281817	-0.516821
4	D	2	10	1	19	0.04712	0.04049	0.110077	0.057313	0.145722	-0.314522	0.159815	-0.111937
4	D	2	11	1	19	0.444263	0.245018	0.360802	0.495176	-0.047981	-1.63286	0.107457	-0.098981
4	D	2	12	1	19	-0.179328	-0.119248	-0.132875	-0.041868	-0.10464	-0.539888	-0.115809	-0.121291
4	D	3	1	1	19	0.18995	-0.236088	0.146657	0.214951	-0.162376	0.184828	-0.136318	-0.570011
4	D	3	2	1	19	0.568745	0.273611	0.590095	0.619522	-0.08473	-0.423241	0.065402	-0.079615
4	D	3	3	1	19	-0.123258	-0.204825	-0.321765	-0.753212	-0.238924	0.054792	-0.146428	-0.384384
4	D	3	4	1	19	0.339576	0.312513	0.357724	1.0836	0.525103	-1.89633	0.166143	1.07063
4	D	3	5	1	19	-0.054352	0.337941	0.135725	0.071296	0.838704	-1.8195	-0.233393	-0.256574
4	D	3	6	1	19	0.274183	0.122147	0.009008	0.074537	-0.007105	-1.37036	-0.1046	0.51912
4	D	3	7	1	19	0.111817	0.149296	-0.129936	0.071768	0.076213	-4.65207	-0.0688	-1.05237
4	D	3	8	-1	19	-0.187743	0.014491	-0.151175	0.018997	0.111306	0.302984	0.280199	0.082028
4	D	3	9	1	19	0.003025	-0.130674	0.071801	-0.314504	-0.189188	-3.28917	0.055751	-0.685423
4	D	3	10	1	19	0.049359	-0.060577	0.018524	0.329015	-0.066975	-2.83929	0.256008	0.286464
4	D	3	11	1	19	0.465186	0.33162	0.469348	0.127316	0.350045	-1.57579	0.164906	-0.663864
4	D	3	12	1	19	-0.288122	0.096937	-0.146878	0.242255	0.13496	-1.04158	0.158146	0.073101
4	D	4	1	1	19	0.238812	0.125316	0.204125	0.242991	0.211037	-1.2371	0.085363	0.326265
4	D	4	2	1	19	0.044758	0.036006	0.14365	-0.14465	-0.014663	-0.350556	0.18918	0.297104
4	D	4	3	1	19	0.004139	0.125143	0.100746	0.089984	0.056956	-0.03079	-0.041092	-0.232529
4	D	4	4	-1	19	-0.792987	-0.445495	-0.526538	-0.953581	-0.26722	-0.321387	-0.083974	-0.282545
4	D	4	5	1	19	0.332103	0.248781	0.320733	0.202031	0.449202	-1.61409	0.220196	-0.325074
4	D	4	6	1	19	0.179865	-0.273115	-0.035262	0.408338	-0.300476	-5.13537	-0.16219	1.05836
4	D	4	7	1	19	0.111911	-0.031521	0.021893	0.177678	0.007946	-0.844455	-0.018864	0.060371
4	D	4	8	1	19	-0.302509	-0.174629	-0.602296	-0.239328	0.026188	1.83933	0.683307	1.13558
4	D	4	9	1	19	0.789808	0.248288	0.411321	0.608583	-0.070376	-4.19156	-0.275037	0.324258
4	D	4	10	1	19	-0.111483	-0.367389	-0.211953	-0.001816	-0.187185	-2.43261	-0.203891	0.129262
4	D	4	11	1	19	-1.04581	-0.443922	-0.576768	-0.799712	-0.248962	-0.360517	-0.042023	0.425161
4	D	4	12	1	19	0.517639	0.096317	0.63041	0.401298	-0.087818	-1.04365	0.634687	-0.123781
5	E	1	1	-1	12	0.049088	0.015386	-0.050836	-0.202958	-0.017855	0.151849	0.055919	0.045185
5	E	1	2	1	12	-0.01458	-0.010735	-0.074871	-0.012719	-0.017077	-0.024732	0.074177	-0.05554
5	E	1	3	1	12	0.016824	-0.018591	-0.057604	0.059124	-0.089071	0.054414	-0.069698	-0.045033
5	E	1	4	-1	12	0.023992	0.049662	-0.034042	0.001346	0.004985	0.035941	-0.118875	0.088354
5	E	1	5	-1	12	0.031871	-0.028111	-0.073655	-0.240242	0.020388	0.080595	-0.157967	0.055676
5	E	1	6	1	12	0.001689	0.079028	0.065603	-0.02119	-0.012033	0.073669	0.212721	0.061787
5	E	1	7	-1	12	0.01372	-0.173633	-0.186685	-0.074457	-0.066616	-0.064802	-0.186081	-0.089442
5	E	1	8	-1	12	-0.009299	0.033256	-0.016809	0.033343	-0.084819	0.146702	0.058641	0.230881
5	E	1	9	1	12	-0.042938	-0.091094	-0.11616	0.014865	-0.068004	-0.01261	-0.098401	0.03822
5	E	1	10	-1	12	0.017926	0.033816	0.047689	0.083986	-0.069558	-0.030944	0.151389	0.120814
5	E	1	11	-1	12	-0.019269	-0.031286	-0.095515	0.096883	-0.017325	-0.151798	-0.112261	0.144256
5	E	1	12	-1	12	-0.042967	-0.03162	-0.066548	0.072176	-0.009093	0.019004	-0.024667	0.067775
5	E	2	1	1	12	-0.042213	-0.106805	-0.109336	-0.050568	-0.04269	-0.10072	-0.001395	-0.028994
5	E	2	2	1	12	-0.033723	-0.004163	-0.003125	-0.025209	-0.063658	0.013076	-0.019329	-0.036834
5	E	2	3	1	12	-7.7e-05	0.01902	-0.078514	0.016471	-0.031764	0.095791	0.041174	0.071548
5	E	2	4	-1	12	0.058638	0.014494	0.042166	-0.03225	-0.143457	0.137983	0.242099	0.05742
5	E	2	5	-1	12	-0.040272	-0.012178	-0.046757	0.145894	-0.031381	-0.001409	-0.034145	-0.160762
5	E	2	6	-1	12	0.00576	0.112313	0.08026	0.043273	0.071112	0.128873	0.329046	0.029767
5	E	2	7	1	12	0.036734	0.035552	0.038509	0.015431	0.038696	-0.037996	0.08404	0.199171
5	E	2	8	1	12	0.056856	0.010887	0.132739	0.02752	0.031675	0.030654	0.171433	0.096724
5	E	2	9	-1	12	0.01253	0.072743	0.087843	0.097909	0.030483	-0.011253	0.224319	0.032229
5	E	2	10	1	12	-0.007506	0.009784	0.005442	0.073148	0.028314	0.047067	0.098083	0.015216
5	E	2	11	-1	12	0.054846	0.002993	0.003545	0.040958	0.045334	-0.060554	0.096192	0.010461
5	E	2	12	-1	12	-0.006529	-0.060189	-0.09774	-0.084598	-0.010225	-0.16381	-0.031828	0.164516
5	E	3	1	1	12	0.098499	-0.004816	0.022885	0.041917	-0.110515	0.010651	0.121921	0.131304
5	E	3	2	1	12	0.102662	0.049135	0.131394	-0.053459	0.076262	0.134234	0.039232	0.00139
5	E	3	3	-1	12	0.014801	0.040842	0.059971	-0.042925	0.023941	-0.132616	0.061381	0.192475
5	E	3	4	1	12	-0.080244	0.033928	0.015441	-0.090795	-0.040276	0.107698	0.291986	0.047065
5	E	3	5	-1	12	0.044178	-0.007124	0.049864	-0.070554	-0.019363	-0.015995	0.092585	0.021193
5	E	3	6	-1	12	0.108311	0.013174	0.066927	-0.118889	-0.025094	-0.100415	0.091026	0.303194
5	E	3	7	1	12	0.130595	0.058142	-0.019545	0.01646	0.010683	0.003008	0.268741	-0.038309
5	E	3	8	1	12	0.086258	0.085462	0.032108	0.062614	-0.001837	-0.105914	0.082264	0.179989
5	E	3	9	-1	12	-0.023958	-0.051845	-0.197227	-0.135536	-0.037658	-0.0398	-0.262668	-0.029221
5	E	3	10	-1	12	-0.083599	-0.037225	-0.193542	0.010664	-0.230421	0.042768	-0.183521	-0.189955
5	E	3	11	1	12	-0.009835	0.091205	0.101376	0.150086	0.121758	0.190185	0.089681	0.006828
5	E	3	12	-1	12	-0.025658	0.000188	-0.08012	-0.000685	-0.123583	0.110393	-0.157495	0.027562
5	E	4	1	1	12	-0.176132	0.027835	-0.000218	-0.21181	0.000599	0.092974	-0.039525	-0.391161
5	E	4	2	1	12	-0.234642	-0.141168	-0.020094	-0.344395	-0.478032	0.209763	-0.046018	-0.083963
5	E	4	3	1	12	-0.111033	-0.031173	-0.104141	-0.280946	-0.005793	-0.20903	0.029812	-0.055899
5	E	4	4	-1	12	0.303288	0.020041	-0.063015	0.229232	0.005019	0.246452	0.08181	0.595048
5	E	4	5	-1	12	0.102657	0.110622	0.152769	-0.108915	0.112055	-0.013538	0.189197	0.154115
5	E	4	6	-1	12	0.086144	0.134465	0.127834	0.289175	0.305804	0.280604	0.044092	-0.167243
5	E	4	7	1	12	0.16076	-0.014648	0.376676	0.152648	0.142876	0.428086	0.565126	0.373214
5	E	4	8	1	12	0.015617	-0.056921	-0.047831	-0.406606	0.04723	-0.156396	-0.242317	-0.064824
5	E	4	9	1	12	0.142696	-0.016942	0.080376	0.239667	-0.019519	0.303779	0.096675	0.225457
5	E	4	10	1	12	-0.040411	-0.064817	-0.019698	-0.097883	0.024353	-0.12204	-0.044355	-0.103858
5	E	4	11	1	12	-0.173485	-0.100694	-0.081603	-0.254533	-0.057754	-0.058641	0.123687	-0.142272
5	E	4	12	1	12	-0.251681	-0.050627	-0.35649	-0.237882	-0.04726	-0.004374	-0.396538	-0.411549
6	F	1	1	1	17	-0.173814	-0.370113	-0.186602	-0.453376	-0.268178	-0.319989	-0.395992	-0.335558
6	F	1	2	1	17	-0.238808	-0.232422	-0.113835	-0.377027	0.127243	-0.602108	-0.121376	-0.447019
6	F	1	3	1	17	0.133991	-0.325276	-0.089387	-0.334938	-0.090512	0.115511	0.007777	-0.170376
6	F	1	4	1	17	0.134883	0.115411	0.227695	0.08258	-0.115537	0.210419	0.354511	0.718721
6	F	1	5	1	17	-0.071743	-0.221505	-0.220484	0.288731	0.054126	-0.504723	-0.337734	-0.471371
6	F	1	6	1	17	0.150374	-0.035482	-0.123452	-0.602357	-0.418967	-0.567027	-0.100524	-0.606496
6	F	1	7	1	17	-0.080369	-0.09248	-0.126133	-0.10983	-0.17831	0.147629	-0.148376	-0.072492
6	F	1	8	-1	17	0.241842	0.290388	0.24293	0.004204	0.023581	-0.109401	0.412555	-0.020442
6	F	1	9	-1	17	-0.273985	-0.167234	-0.081672	0.042041	-0.125826	-0.363489	-0.08895	0.409435
6	F	1	10	1	17	-0.13997	-0.100307	-0.110209	0.137587	-0.253453	-0.465248	0.109079	0.398122
6	F	1	11	-1	17	0.001587	-0.059805	0.051409	0.108457	-0.079777	-0.165078	0.440503	0.267641
6	F	1	12	1	17	-0.256025	-0.69652	-0.353307	-0.652739	-0.138415	-0.231039	-0.421422	-0.496257
6	F	2	1	1	17	-0.257018	-0.492234	-0.346072	-0.210596	-0.484359	-0.578104	-0.221479	0.183867
6	F	2	2	-1	17	0.079042	0.000158	0.042407	-0.030467	-0.017537	0.088424	0.069061	0.533753
6	F	2	3	1	17	0.074854	-0.005354	-0.087061	-0.072321	-0.017872	-0.018768	0.030496	0.370246
6	F	2	4	-1	17	0.096831	0.222081	0.083519	-0.036432	0.42186	-0.315139	0.404211	-0.440324
6	F	2	5	1	17	0.016338	0.048726	-0.018183	0.148546	-0.172119	0.112536	0.207297	0.474692
6	F	2	6	1	17	0.029387	-0.033664	-0.048219	0.312547	-0.318549	0.181853	0.061408	0.560269
6	F	2	7	1	17	0.232387	0.197584	0.137537	0.221748	0.232361	0.024072	0.312597	0.590628
6	F	2	8	1	17	0.131118	0.078223	-0.021826	0.078825	-0.287129	-0.126877	0.18343	-0.279492
6	F	2	9	-1	17	0.034619	-0.226237	-0.09422	-0.037108	-0.106625	-0.398195	-0.124353	-0.199203
6	F	2	10	-1	17	0.117242	0.39737	0.232843	0.187499	0.07947	0.507548	-0.047404	0.245016
6	F	2	11	1	17	0.090994	-0.160501	-0.270587	0.349225	0.363059	0.461771	-1.04037	-0.350047
6	F	2	12	1	17	0.17081	0.672883	0.080116	0.360671	0.180113	0.14888	0.140981	-0.038987
6	F	3	1	-1	17	0.162662	0.078449	0.165899	-0.173826	0.052902	0.01911	0.186232	0.393261
6	F	3	2	-1	17	0.31011	-0.236105	0.106088	-0.094852	-0.172581	0.234548	0.122334	0.390775
6	F	3	3	-1	17	0.117759	0.013586	-0.004488	0.212504	0.140887	-0.392268	0.158644	-0.324601
6	F	3	4	-1	17	0.025123	-0.509795	-0.197816	0.171989	-0.147677	-1.16799	-0.283747	-0.184911
6	F	3	5	-1	17	-0.070144	0.032876	0.027723	-0.236694	-0.068852	0.05916	0.22143	0.180872
6	F	3	6	-1	17	0.009342	-0.145214	-0.210181	-0.031712	-0.115388	0.444764	0.245862	0.061762
6	F	3	7	1	17	-0.009357	-0.043726	0.246024	0.121561	0.035041	0.154568	0.235851	0.333377
6	F	3	8	-1	17	0.139681	-0.137228	-0.066902	0.294213	0.061979	-0.428712	-0.038898	0.035503
6	F	3	9	-1	17	-0.104625	-0.335006	-0.166676	0.042684	-0.07013	-0.313185	-0.126763	-0.3991
6	F	3	10	1	17	0.05177	0.327514	0.021821	0.087652	0.216226	0.115177	0.313433	1.26959
6	F	3	11	1	17	0.164648	-0.249862	-0.125339	-0.141766	-0.22913	-0.489718	-0.249852	0.504251
6	F	3	12	1	17	0.119629	-0.253507	-0.083101	-0.035885	0.215881	-0.421159	-0.07534	-0.370263
6	F	4	1	-1	17	-0.400351	0.125692	-0.094104	-0.583536	-0.157473	-1.12532	-0.039688	0.238896
6	F	4	2	-1	17	0.117273	0.614243	0.107635	0.417384	0.255988	1.14933	0.193299	1.84158
6	F	4	3	-1	17	0.028891	0.244335	0.186641	0.258944	-0.047147	-0.057163	0.485762	0.802573
6	F	4	4	-1	17	-0.10302	0.60821	0.926014	0.166086	0.61353	-0.439356	1.11315	0.973715
6	F	4	5	-1	17	0.508662	0.669143	0.61738	1.27576	0.287354	1.46668	0.709867	0.810136
6	F	4	6	-1	17	0.300853	-0.156464	0.135027	0.051425	0.139549	0.073228	0.151702	0.182664
6	F	4	7	-1	17	0.047987	-0.285217	0.168612	-0.103503	-0.128923	-0.999452	0.101999	-0.62248
6	F	4	8	-1	17	0.860219	0.537605	0.594162	0.865336	0.470256	0.362953	0.939436	1.14255
6	F	4	9	-1	17	-0.018293	-0.098466	-0.01564	-0.113601	0.089601	-0.398416	0.064881	0.034854
6	F	4	10	-1	17	1.08684	1.81108	0.54018	1.30486	0.646318	1.98214	0.326795	0.954548
6	F	4	11	-1	17	0.009486	0.355115	0.221945	0.096185	0.475413	0.449362	0.577869	0.36444
6	F	4	12	-1	17	0.894918	0.895369	0.536475	1.8437	0.434918	1.24045	-0.053623	0.896514
7	G	1	1	1	20	0.148703	0.099699	0.087067	0.058341	-0.05589	-0.181478	0.067316	0.120785
7	G	1	2	-1	20	0.117675	0.032461	-0.034777	0.028326	-0.107296	0.116387	-0.085474	0.075775
7	G	1	3	1	20	0.052538	0.067041	-0.032662	-0.039501	-0.002109	0.159998	-0.099118	-0.060193
7	G	1	4	1	20	0.022845	0.103891	-0.01777	0.003432	0.001206	0.306676	-0.0034	-0.10491
7	G	1	5	-1	20	0.230087	0.146902	0.109201	0.255942	0.127404	-0.870363	0.175619	0.355057
7	G	1	6	1	20	0.075852	0.041203	-0.046155	-0.038189	-0.105349	0.22531	0.068074	-0.052582
7	G	1	7	-1	20	0.03292	0.072983	-0.024903	-0.167681	-0.044342	0.022114	-0.045028	0.052363
7	G	1	8	1	20	0.082139	0.119666	0.075688	-0.022772	0.180946	0.102523	0.09733	0.112052
7	G	1	9	1	20	0.005376	-0.050362	-0.0172	-0.154503	0.018077	0.628656	-0.044676	0.0157
7	G	1	10	-1	20	0.137192	0.281458	0.251208	0.078376	0.20353	0.079399	0.109983	0.087275
7	G	1	11	-1	20	0.262329	0.201039	0.175863	0.119547	0.204755	0.533628	0.083969	0.624195
7	G	1	12	1	20	0.024364	0.029157	-0.011492	-0.156695	-0.212719	0.50938	0.208058	-0.158006
7	G	2	1	1	20	-0.042557	0.080664	0.130728	0.005962	0.186357	-0.220952	0.342805	0.180439
7	G	2	2	1	20	-0.02636	0.212769	0.079382	0.000922	0.192287	-0.238712	0.089815	0.301681
7	G	2	3	1	20	-0.076816	-0.035708	-0.069703	-0.337305	-0.149442	0.595147	0.019708	-0.240543
7	G	2	4	1	20	0.001288	0.080413	0.063405	-0.049646	0.148618	0.138556	0.345353	-0.083793
7	G	2	5	-1	20	-0.028419	-0.143816	-0.083459	-0.278687	-0.213579	0.226524	-0.1061	-0.096793
7	G	2	6	-1	20	0.0495	0.120855	-0.007773	0.143352	0.226002	0.028606	-0.020529	0.141774
7	G	2	7	1	20	-0.064221	-0.06986	0.033769	-0.006486	-0.114963	0.614747	0.10585	-0.224012
7	G	2	8	1	20	0.0746	0.207206	0.183707	0.051835	0.163761	0.099736	0.108251	0.111177
7	G	2	9	-1	20	0.16064	0.179008	0.04941	0.105377	0.173195	0.287063	0.224081	0.158613
7	G	2	10	1	20	0.097855	0.118852	0.072516	-0.049557	0.183603	0.020733	0.154544	0.229005
7	G	2	11	-1	20	0.038065	0.0272	-0.01071	-0.214538	-0.066065	-0.152787	-0.004655	-0.151883
7	G	2	12	1	20	-0.148718	0.097186	0.05281	-0.288927	-0.062471	0.360538	0.04007	-0.10956
7	G	3	1	-1	20	0.052088	-0.100241	0.003588	-0.061015	-0.238071	-0.08544	0.095796	-0.050805
7	G	3	2	1	20	0.101343	0.0775	0.035416	0.210245	-0.089638	-0.164887	0.100012	0.106353
7	G	3	3	1	20	0.12318	0.07435	0.155526	0.195953	0.16974	0.026641	0.18535	-0.038666
7	G	3	4	1	20	-0.017382	-0.049155	-0.005017	-0.142578	-0.037333	0.018694	-0.204301	-0.18928
7	G	3	5	1	20	-0.078637	0.001532	-0.041336	-0.131767	0.017024	0.239295	0.209275	-0.155521
7	G	3	6	-1	20	-0.054071	-0.08297	-0.086887	-0.132169	-0.141558	-0.351547	-0.036664	-0.224412
7	G	3	7	1	20	0.09735	0.061449	0.193512	-0.044829	0.074935	0.028465	0.053075	0.001089
7	G	3	8	1	20	0.121216	-0.086086	0.041658	-0.27971	-0.208925	0.943271	0.069421	-0.091027
7	G	3	9	1	20	-0.015834	-0.157524	-0.212307	-0.152066	-0.148713	-0.497385	0.137312	-0.105759
7	G	3	10	1	20	-0.195434	-0.058375	-0.213917	-0.388557	-0.269864	0.263666	-0.531993	-0.437001
7	G	3	11	1	20	0.03644	0.215275	0.230024	0.052562	0.204461	0.275815	0.124049	-0.077273
7	G	3	12	1	20	0.150903	0.129017	0.118616	0.102021	0.235956	-0.112015	0.236893	0.030592
7	G	4	1	-1	20	-0.392935	-0.277378	0.170114	-0.227605	-0.095929	-0.459221	0.47071	-0.453465
7	G	4	2	-1	20	-0.002431	0.201174	0.141853	0.057356	0.178652	-0.040728	0.33858	0.193883
7	G	4	3		20
7	G	4	4	1	20	0.113721	0.223723	0.117698	0.182534	0.058045	0.343642	0.147228	0.13813
7	G	4	5	1	20	0.122725	0.021115	-0.180279	-0.045943	-0.235429	0.163586	-0.345803	-0.110976
7	G	4	6	1	20	0.024713	0.041774	0.032676	-0.097028	-0.163537	0.609949	0.259769	0.09284
7	G	4	7	-1	20	0.044614	-0.163841	-0.212182	-0.077176	-0.221232	-0.29673	-0.143787	-0.143182
7	G	4	8	1	20	0.033018	0.137801	-0.012961	0.077004	-0.063279	0.045445	0.204348	-0.177973
7	G	4	9	-1	20	0.281645	0.016449	0.090328	0.166804	-0.318501	0.074764	0.352051	0.031583
7	G	4	10	1	20	-0.447595	-0.52129	-0.135679	-0.67478	-0.450372	-0.005169	-0.03948	-0.751379
7	G	4	11	1	20	-0.504822	-0.291722	-0.124506	-0.307228	-0.036848	1.0692	-0.076728	-0.507968
7	G	4	12	1	20	0.096484	0.185156	0.290902	0.233228	-0.073928	-0.711363	-0.023199	0.352606
8	H	1	1	1	24	0.034278	-0.043688	0.024561	0.072991	-0.01103	-0.349477	0.066301	0.042262
8	H	1	2		24
8	H	1	3	-1	24	0.036612	-0.045425	-0.081926	-0.012945	-0.242881	-0.090052	-0.150923	0.031688
8	H	1	4	-1	24	0.060131	0.090093	-0.038457	0.160258	-0.069147	0.191068	0.137649	0.193378
8	H	1	5	1	24	-0.051765	-0.009903	-0.044049	0.036264	0.008956	-0.037788	0.137649	-0.113038
8	H	1	6	-1	24	-0.050199	-0.008103	-0.081542	0.060242	-0.145563	-0.017228	-0.013166	-0.118904
8	H	1	7	-1	24	-0.058388	-0.222233	-0.252963	-0.055231	-0.197313	-0.098051	-0.237307	0.010494
8	H	1	8	-1	24	-0.039981	-0.096206	-0.112785	0.048637	-0.108468	0.051001	-0.188568	0.036046
8	H	1	9	1	24	0.031445	0.031965	-0.087386	0.003453	-0.129689	0.151099	0.015165	0.024412
8	H	1	10	1	24	-0.048006	-0.092645	-0.10403	-0.089677	-0.133303	-0.277207	0.069401	0.014433
8	H	1	11	1	24	-0.118749	-0.081887	-0.10696	0.008033	-0.44269	-0.362192	0.234713	0.081032
8	H	1	12	1	24	0.076535	0.050626	-0.068842	0.186989	-0.11972	0.357444	0.034721	0.09023
8	H	2	1	1	24	0.168353	-0.014048	-0.089375	0.090295	-0.107523	-0.44109	0.101535	0.1893
8	H	2	2	1	24	0.045837	-0.067955	-0.071083	-0.001238	-0.129517	-0.156575	-0.250523	0.124914
8	H	2	3	1	24	0.009642	-0.112097	0.013773	0.028853	-0.011391	-0.217155	-0.257247	0.147963
8	H	2	4	1	24	-0.073887	-0.049492	-0.077362	-0.093079	-0.087781	-0.225098	0.265144	0.014224
8	H	2	5	1	24	0.081395	-0.069316	0.044935	-0.075971	-0.069456	-0.247146	-0.065841	0.019491
8	H	2	6	-1	24	0.10121	0.036872	-0.041885	0.138424	-0.017962	0.169998	-0.048767	0.099164
8	H	2	7	1	24	-0.059391	0.001346	-0.137891	0.207987	-0.146728	0.18151	-0.15164	-0.275773
8	H	2	8	1	24	-0.064435	-0.119514	-0.129167	-0.093905	-0.070131	-0.412404	-0.163973	-0.01581
8	H	2	9	1	24	0.009526	-0.056891	-0.063262	-0.069938	-0.225059	-0.207176	0.026907	0.139996
8	H	2	10	-1	24	-0.004369	-0.1687	-0.116542	-0.098123	-0.151657	-0.445139	0.139693	-0.018931
8	H	2	11	1	24	0.020015	-0.141317	-0.181514	-0.063515	-0.179149	-0.264079	0.010669	0.057414
8	H	2	12	1	24	-0.021071	-0.032825	-0.033835	0.130038	-0.040815	-0.210533	0.147902	-0.10481
8	H	3	1	1	24	-0.269669	-0.26072	-0.313139	-0.400944	-0.560845	-0.201357	-0.028796	-0.835531
8	H	3	2	1	24	-0.099997	0.008333	-0.11071	0.068399	-0.062835	0.206684	-0.017724	-0.022815
8	H	3	3	1	24	-0.027729	0.04157	-0.159846	-0.007021	-0.15378	0.134499	-0.073915	-0.04125
8	H	3	4	1	24	0.025519	-0.156134	-0.087697	-0.072669	0.030817	-0.305035	-0.127313	0.00658
8	H	3	5	1	24	0.020631	-0.084382	-0.043673	-0.189065	-0.087033	-0.019587	0.148975	0.117551
8	H	3	6	1	24	0.003726	-0.178965	-0.123849	-0.085072	0.049325	-0.071822	0.097116	0.117205
8	H	3	7	1	24	0.117605	0.044977	-0.033528	0.130163	-0.419239	0.13771	0.017806	0.288263
8	H	3	8	1	24	-0.224504	-0.103815	-0.142988	-0.0789	-0.164872	-0.639403	0.096113	0.012901
8	H	3	9	1	24	-0.059435	0.000175	-0.067687	-0.032479	0.021872	0.114375	-0.186074	0.018777
8	H	3	10	-1	24	0.039942	-0.11775	-0.010545	-0.083538	-0.03458	-0.391013	-0.031882	0.022132
8	H	3	11	-1	24	0.035363	-0.021556	0.029763	0.049199	0.01036	-0.047591	0.110488	0.033761
8	H	3	12		24
8	H	4	1	1	24	-0.013139	-0.096373	-0.095157	-0.068707	-0.187998	-0.481232	0.029885	-0.241159
8	H	4	2	-1	24	-0.010318	-0.127397	-0.085031	0.009	-0.178705	-0.311425	0.03987	0.071629
8	H	4	3	-1	24	0.021797	-0.083032	-0.152582	0.041045	-0.10752	0.136262	-0.142985	0.073579
8	H	4	4	-1	24	0.060019	0.043866	0.002119	0.038168	-0.163437	0.220194	0.115225	0.067645
8	H	4	5	-1	24	-0.091932	-0.184439	-0.112722	-0.064471	-0.353853	-0.363231	-0.39851	-0.103248
8	H	4	6	1	24	0.029248	0.09211	0.04701	0.034147	0.024191	-0.108383	0.345058	0.114689
8	H	4	7	1	24	0.06904	-0.076319	-0.17675	0.075197	-0.040653	-0.195193	0.248969	-0.054708
8	H	4	8	-1	24	0.006004	-0.064316	-0.066106	-0.01749	-0.074612	-0.309749	0.042502	-0.058848
8	H	4	9	1	24	-0.060969	-0.274342	-0.06621	-0.064169	-0.272024	-0.462457	-0.029804	-0.04023
8	H	4	10		24
8	H	4	11	1	24	0.101492	0.047303	-0.114472	0.0838	0.019809	-0.077942	0.071651	0.233164
8	H	4	12	-1	24	0.081058	-0.021239	-0.022079	0.046483	0.000584	-0.041871	0.031266	0.157241
9	I	1	1	1	28	-0.145167	-0.180158	-0.477156	-0.061583	-0.01643	-1.08427	-0.220176	-0.058828
9	I	1	2	1	28	-0.117956	-0.059951	-0.087388	-0.097626	-0.199461	-0.150431	-0.083785	-0.042337
9	I	1	3	1	28	-0.330229	-0.480846	-0.641792	-0.347436	-0.451948	-0.519784	-0.325482	-0.311606
9	I	1	4	1	28	-0.073571	-0.052241	-0.0261	-0.092725	-0.25932	-0.017642	-0.004425	-0.04708
9	I	1	5	1	28	-0.098601	-0.166944	-0.265517	-0.031691	0.013829	-0.662793	0.100518	0.099855
9	I	1	6	1	28	-0.118576	-0.152546	-0.407445	0.017805	0.001898	-0.43031	-0.10722	0.005638
9	I	1	7	1	28	-0.354248	-0.483585	-0.506802	-0.401675	-0.413672	-0.667532	-0.172678	-0.196911
9	I	1	8	1	28	-0.161533	-0.173817	-0.375235	-0.154108	-0.169775	0.126882	-0.014493	0.063898
9	I	1	9	1	28	-0.237537	-0.280877	-0.320328	-0.487514	-0.217433	-0.208087	-0.037924	-0.198442
9	I	1	10	-1	28	-0.04067	-0.098916	-0.429241	-0.052664	-0.06699	-0.146979	0.049003	-0.185213
9	I	1	11	-1	28	0.067797	-0.072999	-0.225039	-0.047004	-0.037588	-0.084581	0.061952	-0.133355
9	I	1	12	-1	28	-0.038155	-0.109166	-0.099787	0.002823	-0.0636	-0.333853	0.074746	0.267832
9	I	2	1	-1	28	0.081008	0.204866	0.20858	0.107698	0.098057	0.469863	0.36351	0.195344
9	I	2	2	-1	28	0.05934	-0.111334	-0.039448	0.011485	-0.065962	0.041458	-0.111599	0.055108
9	I	2	3	1	28	0.152296	0.24272	-0.120481	0.158258	0.159647	0.934653	0.178806	0.002853
9	I	2	4	1	28	-0.065972	-0.375219	-0.150616	-0.210547	-0.278696	-0.652914	-0.270029	-0.068982
9	I	2	5	-1	28	-0.066684	0.069716	-0.184816	0.039403	-0.021582	0.404151	0.138658	-0.042439
9	I	2	6	-1	28	0.056136	0.178216	-0.020384	0.113155	0.013464	0.505886	0.120716	-0.075161
9	I	2	7	-1	28	0.170974	0.211267	0.013717	0.247237	0.101431	0.549021	-0.017907	0.15897
9	I	2	8	-1	28	-0.004031	-0.090874	-0.350637	-0.005056	-0.180252	0.041764	-0.09145	-0.262867
9	I	2	9	1	28	-0.067498	-0.129001	-0.091243	-0.093838	-0.165911	-0.681806	-0.031476	-0.135443
9	I	2	10	1	28	-0.100561	-0.25042	-0.238212	-0.15982	-0.173345	-0.658003	-0.265858	0.031347
9	I	2	11	1	28	-0.225869	-0.101544	0.038466	-0.325087	0.045827	-0.424983	-0.015438	0.103001
9	I	2	12	1	28	-0.112228	-0.221777	-0.505397	-0.358173	-0.311276	-0.021806	-0.269507	-0.358415
9	I	3	1	1	28	0.04351	-0.076811	-0.451879	-0.196948	0.127108	0.016942	-0.133329	-0.185449
9	I	3	2	1	28	0.015224	0.170579	-0.22307	0.088974	0.036618	0.436454	0.159108	0.019692
9	I	3	3	-1	28	0.105193	-0.082761	-0.32555	0.152041	-0.074784	0.043256	-0.094921	0.098398
9	I	3	4	1	28	0.016607	-0.184323	0.40954	-0.156563	-0.034464	-0.400296	-0.1877	-0.13089
9	I	3	5	1	28	-0.096838	-0.359379	-0.214736	-0.436725	-0.548593	-1.20526	-0.484153	-0.231627
9	I	3	6	1	28	-0.038031	-0.085046	-0.329581	0.20468	-0.140229	-0.151352	-0.107264	0.232315
9	I	3	7	1	28	-0.287446	-0.389034	-0.606989	-0.304284	0.014812	-1.14104	-0.293697	0.142929
9	I	3	8	1	28	-0.153731	-0.139731	-0.397465	-0.037024	-0.145284	-0.925092	-0.045572	0.079242
9	I	3	9	1	28	-0.110597	-0.233705	-0.629129	-0.211574	-0.163129	0.002049	-0.228489	0.124227
9	I	3	10	1	28	-0.054567	-0.25186	-0.026703	-0.06225	0.00587	-0.869579	-0.168711	-0.046023
9	I	3	11	1	28	-0.161496	-0.199275	-0.577963	-0.401127	-0.169569	-0.613023	-0.156292	0.282891
9	I	3	12	-1	28	0.201719	0.064703	0.15898	-0.032781	-0.092121	-0.678381	-0.042701	-0.33599
9	I	4	1	1	28	-0.017744	-0.200421	-0.192261	-0.056964	-0.21687	-0.430523	-0.275002	-0.034072
9	I	4	2	1	28	-0.311475	-0.206968	-0.440467	-0.143014	0.114656	-0.067911	0.080757	0.415746
9	I	4	3	1	28	-0.01702	-0.091098	0.037118	-0.119752	-0.355923	-0.625343	-0.272329	-0.366961
9	I	4	4	1	28	0.319511	0.105888	0.225396	0.045657	0.102169	-1.42936	-0.208022	0.012084
9	I	4	5	1	28	0.246151	-0.262774	-0.009372	0.212867	-0.285064	-1.09449	-0.703415	0.039337
9	I	4	6	1	28	0.187945	-0.065134	-0.151475	0.165474	0.18864	-0.321258	-0.390061	0.129848
9	I	4	7	1	28	0.195019	0.130865	0.210285	0.313512	-0.218804	-0.394115	0.121807	-0.061888
9	I	4	8	-1	28	0.261	-0.070659	0.151857	-0.031677	-0.041244	-0.098577	0.131262	-0.203524
9	I	4	9	-1	28	0.328944	0.79506	0.512169	0.708542	0.555027	1.14803	0.900567	-0.023675
9	I	4	10	1	28	0.059643	-0.017403	-0.105554	0.07951	-0.117211	0.113118	0.075375	-0.019519
9	I	4	11	1	28	-0.05593	-0.425728	-0.28922	0.100708	0.21929	-1.20326	-0.62674	-0.094178
9	I	4	12	1	28	0.030875	0.036097	-0.31376	-0.043205	-0.218625	0.071708	-0.068901	-0.195517
10	J	1	1	-1	16	-0.049853	-0.234507	-0.212328	-0.094931	-0.249489	-0.410353	-0.308473	-0.214234
10	J	1	2	-1	16	0.095013	0.036941	0.014789	0.016273	0.03935	0.200982	0.129189	0.03031
10	J	1	3	-1	16	0.164484	0.016128	-0.015347	0.039051	0.134421	-0.075459	0.336434	0.216052
10	J	1	4	1	16	0.223778	0.213074	0.116748	-0.019299	0.161728	0.149881	0.375474	0.106429
10	J	1	5	1	16	0.058039	-0.172131	-0.184042	-0.10372	-0.084439	-0.019511	-0.098904	-0.090376
10	J	1	6	1	16	0.051453	-0.092919	-0.057361	-0.048024	0.025658	-0.125913	0.258863	0.029775
10	J	1	7	-1	16	0.065812	0.018804	-0.003416	0.071192	0.095701	0.026076	0.364751	0.119985
10	J	1	8	-1	16	0.09005	0.070293	0.030864	0.10591	0.309099	0.05636	0.48582	0.411377
10	J	1	9	-1	16	0.169466	0.131792	0.130255	0.100372	0.151367	0.097257	0.315564	0.304526
10	J	1	10	1	16	0.233195	0.014045	-0.008317	0.272976	0.20414	0.273333	0.567684	0.568984
10	J	1	11	-1	16	0.10625	-0.051254	-0.139697	0.089991	0.046563	-0.112531	0.247939	0.108786
10	J	1	12	1	16	0.005814	-0.231073	-0.216119	-0.090423	0.066189	-0.230213	0.120234	-0.070103
10	J	2	1	1	16	0.238083	0.083284	0.104948	-0.002492	0.171212	-0.013563	0.313966	0.33926
10	J	2	2	-1	16	0.320973	0.531698	0.53028	0.181575	0.41425	0.132455	1.20383	0.705512
10	J	2	3	-1	16	0.175056	0.1075	0.097855	0.177363	0.151883	-0.081561	0.378446	0.291454
10	J	2	4	1	16	0.202121	0.186311	0.129901	0.128346	0.172064	-0.039743	0.329164	0.260614
10	J	2	5	-1	16	0.203446	0.274335	0.145497	0.318031	0.367544	-0.149482	0.539185	0.2506
10	J	2	6	-1	16	0.028374	0.000283	-0.071213	0.026303	-0.003641	0.084159	0.170629	-0.177671
10	J	2	7	1	16	-0.006432	0.198059	0.227256	0.131414	0.217982	0.137492	0.42205	0.025201
10	J	2	8	-1	16	0.120888	0.052089	0.093123	0.021588	0.033104	0.120839	0.251937	0.0636
10	J	2	9	1	16	0.192508	0.17113	0.168665	0.435605	0.208564	-0.111997	0.554734	0.260218
10	J	2	10	-1	16	0.200252	0.221037	0.25311	0.555337	0.19609	0.084936	0.611305	0.707998
10	J	2	11	1	16	-0.024161	-0.093868	-0.100777	0.116693	0.109241	-0.49297	-0.059273	-0.029607
10	J	2	12	-1	16	0.145257	0.104862	0.051659	0.188348	0.1941	0.163031	0.2596	0.387015
10	J	3	1	1	16	0.159863	0.080678	0.162862	0.304463	0.084898	0.139519	0.306909	0.227857
10	J	3	2	-1	16	0.244261	0.236705	0.268412	0.326294	0.240474	0.494975	0.429061	0.755599
10	J	3	3	-1	16	-0.007826	-0.178535	-0.17418	0.004353	-0.084841	-0.140949	0.002728	-0.093159
10	J	3	4	1	16	-0.109082	-0.046162	-0.054551	0.028944	-0.056327	-0.020185	0.076964	0.048008
10	J	3	5	-1	16	0.123645	0.042091	0.047663	0.241367	0.173104	0.152753	0.298692	0.229879
10	J	3	6	-1	16	-0.079047	-0.12838	-0.09233	0.281962	0.057365	-0.316612	0.036998	0.364493
10	J	3	7	-1	16	0.068551	0.230754	0.290278	0.398256	0.399135	0.25399	0.561882	0.282816
10	J	3	8	-1	16	0.080953	0.06189	0.122319	0.152105	0.221175	0.141027	0.223122	0.136163
10	J	3	9	1	16	0.033075	-0.169731	-0.06931	-0.008648	0.050861	-0.197038	-0.089849	-0.105423
10	J	3	10	1	16	0.041961	-0.102346	-0.030095	0.149029	0.098462	-0.128783	0.109787	0.085079
10	J	3	11	1	16	0.015046	-0.127694	-0.033329	-0.006515	0.152897	-0.330857	-0.204086	-0.127444
10	J	3	12	-1	16	-0.030005	-0.148144	-0.005125	0.233815	-0.104144	-0.317254	0.045981	0.067869
10	J	4	1	1	16	0.062859	-0.041843	0.016477	0.051978	0.088088	-0.081909	0.148795	0.178308
10	J	4	2	-1	16	0.324337	0.114542	0.23958	0.372079	0.097767	0.241877	0.201212	0.363075
10	J	4	3	-1	16	0.973857	0.839061	0.80928	0.677894	0.891173	1.41143	1.55178	1.29
10	J	4	4	-1	16	0.209417	0.178438	0.104062	-0.192546	0.234698	0.008309	0.404078	-0.130988
10	J	4	5	1	16	0.180878	0.08794	0.125312	0.046671	0.025542	0.029673	0.180025	0.005678
10	J	4	6	1	16	0.207707	0.132841	0.151968	0.218893	0.14002	0.187921	0.357282	0.398152
10	J	4	7	1	16	0.190136	-0.033419	0.000588	0.083688	0.133143	-0.237025	0.155771	-0.021392
10	J	4	8	1	16	0.065215	-0.093951	-0.114339	0.022729	0.059164	0.106398	0.151429	0.246861
10	J	4	9	-1	16	0.148069	0.018073	0.089054	0.027375	0.2035	-0.058934	0.27211	0.137853
10	J	4	10	-1	16	0.118123	0.046651	-0.046299	-0.019671	0.140592	0.001738	0.386327	0.251278
10	J	4	11	-1	16	0.215713	0.17891	0.278939	0.170815	0.215581	0.121011	0.297628	0.184408
10	J	4	12	-1	16	0.496126	0.230646	0.27185	0.165553	0.409324	0.313278	0.432062	0.332504
11	K	1	1	1	30	-0.097538	-0.065482	-0.31923	-0.12538	-0.1785	0.18591	0.115523	-1.05216
11	K	1	2	1	30	-0.000131	-0.039557	-0.105466	-0.060212	-0.029445	-4.3e-05	0.085172	-0.545864
11	K	1	3	1	30	-0.113294	-0.038574	-0.402278	0.081817	-0.413826	0.063965	-0.28348	-0.806863
11	K	1	4	1	30	-0.119595	0.044026	-0.20911	-0.090358	0.034257	0.097022	-0.07487	-0.068745
11	K	1	5	1	30	-0.072704	-0.115279	-0.253862	-0.278131	0.040164	0.037185	-0.099414	-0.252439
11	K	1	6	1	30	-0.131872	-0.122603	-0.263542	-0.114508	-0.001497	-0.092637	0.004922	-0.104189
11	K	1	7	1	30	-0.161416	-0.238857	-0.172771	0.034494	-0.159204	-0.165819	-0.019942	-0.027976
11	K	1	8	1	30	-0.176934	-0.046315	-0.175786	-0.128698	-0.063947	0.053714	-0.22918	-0.150244
11	K	1	9	1	30	-0.042708	0.034144	-0.269489	-0.053723	0.026069	0.150523	0.246183	-0.309327
11	K	1	10	1	30	-0.063199	-0.024577	-0.323354	-0.192989	-0.121185	0.064714	-0.063785	0.229379
11	K	1	11	1	30	0.065445	0.097869	-0.095751	0.169283	-0.052853	0.197129	0.147701	-0.030622
11	K	1	12	1	30	-0.530477	-0.50133	-0.539997	-0.543488	-0.191904	-0.358146	0.000375	-1.08414
11	K	2	1	1	30	-0.106363	0.164679	-0.116649	0.004573	-0.010109	-0.003758	0.094641	0.160749
11	K	2	2	1	30	-0.158321	-0.073652	-0.240033	0.072204	-0.037065	-0.062098	0.031902	-0.026632
11	K	2	3	1	30	-0.134859	-0.027905	-0.220685	-0.090986	-0.009156	-0.218205	0.012882	-0.203967
11	K	2	4	1	30	-0.072095	-0.028814	-0.060981	-0.165916	0.002434	-0.136871	-0.057887	-0.246379
11	K	2	5	1	30	0.164205	0.098328	0.196297	0.239578	0.068007	0.011282	0.328616	0.169186
11	K	2	6	1	30	0.033148	0.176847	0.052308	0.166592	0.153221	0.087865	0.250945	0.036158
11	K	2	7	1	30	0.054778	0.327114	0.122134	0.09564	0.203176	-0.181587	0.382089	0.517487
11	K	2	8	1	30	0.076082	-0.287715	-0.234755	-0.44584	0.051087	-0.079378	-0.312198	-0.476713
11	K	2	9	1	30	-0.190121	0.378698	-0.270082	-0.453145	0.105624	0.668708	0.038762	0.60391
11	K	2	10	1	30	-0.043762	-0.078773	-0.092497	-0.019515	-0.003467	0.167468	-0.216415	-0.303674
11	K	2	11	1	30	-0.066728	-0.321565	-0.396041	-0.519555	0.228492	0.230048	-0.223007	-0.991439
11	K	2	12	1	30	-0.119146	-0.02734	-0.102678	-0.105651	-0.055411	-0.109462	0.052198	-0.437621
11	K	3	1	1	30	-0.101831	-0.385866	-0.306215	-0.226192	-0.033134	0.030128	-0.236947	-0.402353
11	K	3	2	1	30	-0.051974	-0.13614	-0.114474	-0.278133	0.070006	-0.089709	-0.11463	-0.04156
11	K	3	3	1	30	0.04417	0.02225	-0.086379	0.077245	0.02979	0.296753	-0.063873	0.241136
11	K	3	4	1	30	0.064074	-0.01169	0.001955	-0.030249	0.017394	0.102028	-0.052188	-0.262179
11	K	3	5	1	30	-0.097665	0.090291	-0.144105	0.065335	0.019397	0.275173	0.29495	0.066096
11	K	3	6	1	30	-0.129999	0.050837	-0.163612	-0.202316	-0.123188	-0.288724	0.155842	-0.091046
11	K	3	7	1	30	-0.101391	0.017831	-0.027416	-0.005928	0.006046	0.000496	0.08007	0.24522
11	K	3	8	1	30	-0.100623	0.058602	-0.19624	0.068922	0.020117	0.272398	0.047715	-0.873919
11	K	3	9	1	30	0.172396	0.169105	0.35943	0.086273	0.225011	-0.173169	0.022804	0.570863
11	K	3	10	1	30	0.019635	-0.126306	-0.019065	-0.078962	-0.052252	-0.24247	0.119212	-0.319768
11	K	3	11	1	30	0.047748	0.156817	-0.000651	0.069357	0.059241	0.045554	0.220739	0.107698
11	K	3	12	1	30	-0.23832	-0.032409	-0.153858	-0.066998	0.00572	0.115249	0.241943	-0.344231
11	K	4	1	1	30	0.070415	0.147886	0.12089	0.094068	0.03478	0.137805	0.105226	0.542175
11	K	4	2	1	30	0.255352	0.141996	0.151091	0.021865	0.012847	-0.04056	0.124855	0.524879
11	K	4	3	1	30	-0.181999	-0.073909	-0.049963	0.090983	-0.057202	-0.040535	0.043451	-0.443872
11	K	4	4	1	30	-0.268358	-0.628951	-0.514951	-0.830879	-0.059226	-0.68589	-0.47595	-1.83105
11	K	4	5	1	30	-0.036277	0.008521	-0.078464	-0.036115	0.169701	-0.281435	-0.044708	0.290147
11	K	4	6	1	30	-0.175696	-0.118123	-0.24366	-0.036158	0.205459	0.064644	0.025348	-0.280521
11	K	4	7	1	30	0.153033	0.191478	0.257188	0.230748	-0.018611	-0.043719	0.46206	-0.044903
11	K	4	8	1	30	-0.039469	-0.103617	-0.217346	-0.25832	-0.017568	0.03366	0.115005	-0.034488
11	K	4	9	1	30	0.009624	-0.208956	-0.281388	-0.40824	0.120292	-0.071385	-0.042079	0.148679
11	K	4	10	1	30	0.121059	-0.178901	-0.216043	-0.254836	-0.001463	-0.244945	-0.240546	-0.160661
11	K	4	11	1	30	-0.050997	0.001921	-0.113559	-0.013909	0.147347	-0.139689	-0.106953	-0.094897
11	K	4	12	1	30	-0.076267	0.140039	-0.233431	-0.165476	-0.144324	0.349157	0.420962	-0.03039
12	L	1	1	1	17	0.021822	-0.161778	-0.116195	-0.278402	-0.110203	-0.492743	0.039514	-0.060048
12	L	1	2	1	17	-0.05048	-0.054559	-0.035224	-0.283149	-0.044129	0.048252	0.051407	0.223267
12	L	1	3	1	17	0.043162	-0.040347	-0.190571	0.076355	0.061777	0.025285	0.208456	0.092276
12	L	1	4	1	17	0.086992	-0.023015	-0.064147	-0.071152	0.06432	-0.043083	0.377778	-0.152115
12	L	1	5	1	17	-0.069995	-0.232855	-0.145815	-0.022933	-0.26451	-0.326927	0.06376	-0.504688
12	L	1	6	1	17	0.284627	0.252121	0.330581	0.141014	0.326738	0.074008	0.43335	0.305761
12	L	1	7	1	17	0.184225	-0.027326	-0.032097	-0.115038	-0.173706	-0.117425	0.229609	-0.309977
12	L	1	8	1	17	0.195221	0.067053	0.097064	-0.108456	0.029508	0.048585	0.210911	0.351243
12	L	1	9	1	17	-0.003445	-0.214713	-0.239755	-0.133613	-0.257269	-0.550676	-0.198264	-0.372749
12	L	1	10	1	17	-0.086691	-0.249733	-0.084102	-0.156486	-0.246493	-0.243227	0.147298	-0.24442
12	L	1	11	1	17	-0.31949	-0.261578	-0.335564	-0.258873	-0.481087	-0.497726	-0.29757	-0.481321
12	L	1	12	-1	17	0.363019	0.431927	0.176472	0.205189	0.155523	0.519395	0.36064	0.61967
12	L	2	1	1	17	-0.01895	-0.065196	0.108717	-0.131827	-0.168447	-0.284145	0.127503	-0.207604
12	L	2	2	1	17	0.068129	-0.212399	-0.110486	-0.264563	0.049099	-0.209862	-0.073727	0.127063
12	L	2	3	1	17	-0.030287	-0.241638	-0.323244	0.118324	-0.069641	-0.522075	-0.033395	-0.902996
12	L	2	4	1	17	0.118045	0.060678	0.092596	0.229125	0.285165	-0.392857	0.045099	0.596365
12	L	2	5	1	17	0.028342	-0.082154	-0.002711	-0.058085	-0.02774	-0.011509	0.091231	0.136839
12	L	2	6	1	17	0.069188	-0.150779	0.017109	-0.027848	0.027954	-0.163936	0.14918	0.064069
12	L	2	7	1	17	0.038004	-0.093548	-0.196647	-0.057093	-0.119638	0.040735	0.034169	-0.073237
12	L	2	8	1	17	0.026855	-0.261015	-0.463536	-0.270789	-0.29679	-0.703757	-0.130092	-0.52484
12	L	2	9	1	17	-0.027919	0.042015	0.315684	-0.246234	0.06138	-0.455796	-0.498951	0.620336
12	L	2	10	1	17	0.048976	-0.034607	-0.086732	0.009398	-0.118716	0.040963	0.022105	-0.265524
12	L	2	11	1	17	-0.12027	-0.256528	-0.234793	-0.118486	-0.271093	-0.691253	-0.395661	-0.530095
12	L	2	12	1	17	0.007076	-0.123495	-0.231691	-0.065405	-0.021322	-0.010061	-0.05491	0.024106
12	L	3	1	1	17	0.302358	0.265631	0.224803	0.068139	-0.110226	0.416351	0.498313	0.771828
12	L	3	2	1	17	-0.003965	-0.004734	0.059915	0.027052	-0.001534	-0.491493	0.353405	0.216318
12	L	3	3	1	17	0.039667	-0.059249	-0.044594	-0.162394	0.067355	-0.254471	0.505349	0.074198
12	L	3	4	1	17	-0.206277	-0.224826	0.128122	-0.35623	-0.748234	-0.613946	0.461143	0.133441
12	L	3	5	1	17	0.068208	-0.052627	-0.135944	0.057556	0.025975	-0.705292	-0.156289	0.212244
12	L	3	6	1	17	0.213411	0.027952	0.08192	0.081763	-0.034738	-0.172581	0.329125	0.187874
12	L	3	7	1	17	-0.115972	-0.134616	0.054399	-0.200969	-0.171471	-0.106173	0.287127	0.154745
12	L	3	8	1	17	0.116972	0.06667	0.112299	-0.188825	0.043261	-0.184412	0.045101	0.267908
12	L	3	9	1	17	0.133621	-0.126401	-0.151654	0.064349	-0.029754	-0.389143	-0.337914	0.085002
12	L	3	10	1	17	0.141999	0.057464	0.074777	0.058088	0.002235	0.16303	0.17829	0.186856
12	L	3	11	1	17	0.148839	0.013235	-0.305816	0.026647	0.039811	-0.012314	0.216949	-0.020477
12	L	3	12	1	17	-0.019312	0.057405	0.383574	-0.254745	-0.318708	-0.231653	0.004446	-0.371414
12	L	4	1	1	17	0.089818	0.193432	0.251613	0.007445	0.105615	0.642046	0.435466	-0.002533
12	L	4	2	1	17	-0.009722	-0.197128	-0.207947	0.066038	0.058757	-0.792635	-0.622897	-0.265983
12	L	4	3	1	17	-0.016231	-0.020909	-0.136235	0.001518	-0.098171	-0.206787	0.302284	-0.064359
12	L	4	4	1	17	0.07587	0.12122	0.155517	0.064897	0.08164	0.025566	0.156342	0.380416
12	L	4	5	1	17	0.121891	0.055498	0.050232	-0.02875	-0.022849	0.077837	0.082654	-0.040847
12	L	4	6	1	17	-0.092511	-0.504181	-0.486042	-0.264572	-0.014751	-0.969282	-0.228087	-0.18865
12	L	4	7	-1	17	0.059181	-0.104921	-0.268624	-0.195389	-0.04489	-0.043143	-0.19713	-0.093737
12	L	4	8	1	17	0.044252	-0.071246	-0.270755	-0.162309	-0.059311	-0.494714	-0.194813	-0.215328
12	L	4	9	1	17	0.019354	-0.055581	-0.03528	0.075305	0.047257	0.035092	0.318784	0.362016
12	L	4	10	1	17	0.003931	-0.019897	-0.177928	0.034453	-0.155489	0.219573	0.21033	-0.056743
12	L	4	11	1	17	-0.08145	-0.132619	0.081773	-0.354128	-0.166317	-0.561502	0.035282	0.207818
12	L	4	12	1	17	-0.197848	-0.035636	0.068278	-0.246207	-0.040817	-0.452316	0.096223	0.039013
13	M	1	1	-1	14	-0.035748	-0.048606	-0.270387	-0.104805	0.178152	-0.595905	-0.079557	-0.211545
13	M	1	2	1	14	0.121229	0.220917	0.278762	0.199089	0.12771	0.104973	0.386553	0.415351
13	M	1	3	-1	14	-0.037157	-0.094344	0.198774	-0.147918	-0.233518	-0.015121	0.36935	-0.375256
13	M	1	4	-1	14	0.067231	-0.115599	-0.068739	-0.152656	-0.097213	-0.038264	0.253247	0.259784
13	M	1	5	1	14	-0.514082	-0.495197	-0.458832	-0.408958	-0.56961	-0.163195	-0.293057	-0.811418
13	M	1	6	1	14	-0.00117	-0.075151	0.056456	-0.288938	-0.212725	0.031356	0.158075	-0.301695
13	M	1	7	1	14	-0.02198	-0.180224	-0.145873	-0.276473	-0.221907	-0.186294	0.009522	0.097398
13	M	1	8	1	14	0.065716	-0.175426	-0.1828	0.049558	-0.281196	-0.419972	-0.162122	-0.429216
13	M	1	9	-1	14	0.222676	-0.27721	-0.459462	0.353309	0.420775	-0.71896	-0.209758	0.612919
13	M	1	10	1	14	-0.060488	-0.079726	-0.269074	0.069561	0.206841	-0.488645	-0.088387	-0.105871
13	M	1	11	1	14	-0.113078	-0.405302	-0.626656	0.166071	-0.16679	-1.07599	-0.264065	-0.096307
13	M	1	12	1	14	-0.019301	-0.091329	-0.276009	0.109053	-0.438154	0.100354	-0.228307	-0.520356
13	M	2	1	1	14	-0.33637	-0.202614	0.030271	-0.591786	-0.856726	0.466711	-0.027482	-0.344832
13	M	2	2	1	14	-0.697663	-0.687734	-0.53087	-0.476347	-0.856114	-0.869136	-0.3366	-0.811054
13	M	2	3	1	14	0.050466	-0.220697	-0.559531	0.655508	0.23262	-0.773868	-0.089117	-0.109779
13	M	2	4	1	14	0.043476	-0.210094	-0.169293	-0.230826	-0.71649	0.122174	-0.118128	0.089043
13	M	2	5	1	14	0.099156	-0.220696	-0.339815	-0.156309	-0.553384	-0.338041	-0.256901	0.021504
13	M	2	6	-1	14	0.137461	0.102663	0.148275	-0.094691	-0.275677	0.229108	0.020891	0.290769
13	M	2	7	1	14	0.126439	0.140182	0.196825	-0.113473	-0.092423	0.279045	-0.013887	0.035813
13	M	2	8	1	14	-0.064227	-0.014725	-0.05676	0.130774	0.150239	0.188245	0.256846	0.31612
13	M	2	9	-1	14	0.176184	-0.07561	-0.136107	0.048718	-0.252939	0.232228	0.123711	0.355335
13	M	2	10	-1	14	0.068695	-0.326998	-0.42845	0.32952	0.072238	-0.414521	-0.013759	0.004092
13	M	2	11	-1	14	0.296544	0.106738	0.304843	0.041727	0.042251	0.633356	0.130328	-0.198946
13	M	2	12	-1	14	-0.058726	0.187798	0.334122	-0.032923	-0.035975	0.261005	0.222542	0.071893
13	M	3	1	1	14	-0.262424	0.205627	0.430091	0.06392	-0.029789	-0.349913	0.463305	-0.237301
13	M	3	2	1	14	0.191749	0.01227	0.065614	0.18805	0.001848	0.153809	0.139463	0.033393
13	M	3	3	-1	14	0.366066	0.35827	0.325685	0.129045	-0.059627	0.908383	0.585838	0.468984
13	M	3	4	-1	14	0.288727	-0.056463	-0.271915	0.366187	0.379192	0.150426	0.340355	0.622359
13	M	3	5	1	14	0.444151	0.554102	0.659188	0.580779	0.300226	0.647126	0.999527	0.296537
13	M	3	6	1	14	0.056994	0.109533	0.200401	-0.138452	-0.160359	0.075903	0.452154	-0.145796
13	M	3	7	1	14	-0.161722	-0.120464	-0.195838	-0.415316	-0.083674	-0.457679	0.053287	-0.365306
13	M	3	8	1	14	0.089698	-0.583627	-0.650525	-0.207233	-0.667358	-0.420599	-0.507171	-0.694752
13	M	3	9	-1	14	0.090252	0.719604	0.696575	0.513596	0.630141	0.493334	0.569358	0.159989
13	M	3	10	-1	14	0.284636	0.211279	0.228592	0.175605	-0.087595	0.559659	0.341136	-0.125726
13	M	3	11	-1	14	0.252852	0.24119	0.271883	0.256574	-0.108499	0.347925	0.224415	0.131887
13	M	3	12	-1	14	0.172156	0.055802	0.115822	-0.07802	-0.369928	0.37066	0.03719	0.018553
13	M	4	1	-1	14	-0.108999	0.085043	0.169219	0.263591	0.314078	0.175813	0.128086	0.321293
13	M	4	2	-1	14	0.093318	-0.3003	-0.433414	0.351507	-0.023276	-0.96487	-0.023127	0.539254
13	M	4	3	-1	14	-0.020768	-0.07088	-0.324362	0.133105	0.094118	-0.286486	0.201162	0.669176
13	M	4	4	1	14	0.083752	0.062866	0.098285	-0.151082	-0.016201	0.316524	0.099567	-0.148873
13	M	4	5	1	14	0.071596	0.2107	0.292003	-0.155995	-0.052615	0.813711	0.260558	0.34572
13	M	4	6	-1	14	0.185099	-0.006979	0.237172	-0.037826	-0.372325	0.720357	-0.109064	1.05863
13	M	4	7	-1	14	0.237084	0.100712	0.214254	0.001644	-0.102867	-0.33738	0.403615	0.037257
13	M	4	8	-1	14	0.282294	-0.02563	-0.115763	0.033383	0.108633	0.047967	0.249866	-1.00438
13	M	4	9	-1	14	0.262745	0.426901	0.678339	0.344099	0.449382	0.707148	0.730183	0.259724
13	M	4	10	-1	14	0.165516	0.580065	0.656718	0.209503	0.61882	0.547807	0.904066	0.285876
13	M	4	11	1	14	-0.026985	0.034899	0.05742	-0.055355	-0.163049	0.233594	-0.001419	0.099907
13	M	4	12	-1	14	-0.538175	-0.730669	-0.411292	-0.823752	-0.291766	-1.27957	-0.469296	-1.37108
