# Supplementary material for: Neural Responses to Truth Telling and Risk Propensity under Asymmetric Information
Source: PLoS One. 2015 Sep 1;10(9):e0137014. doi: 10.1371/journal.pone.0137014 (PMC4556667; doi:10.1371/journal.pone.0137014)
Supplement: S3 Dataset — The variable for “advice selection” is coded as -1 = false advice and 1 = true advice. All values of functional amygdala activity indicate average β of BOLD signals at the peak voxel within each hemisphere of the amygdala. (XLSX) [file pone.0137014.s003.xlsx]

## Sheet: Data
Subject ID	Subject variability	Session	Trial number	Advice selection	Total RTI	Average beta of left amygdala activity	Average beta of right amygdala activity
1	A	1	1	-1	20	0.007411	0.024407
1	A	1	2	1	20	-0.022139	-0.002419
1	A	1	3	-1	20	-0.05393	-0.09144
1	A	1	4	-1	20	-0.038103	-0.023828
1	A	1	5	1	20	0.043031	-0.058999
1	A	1	6	1	20	-0.052081	0.003793
1	A	1	7	-1	20	-0.012897	-0.04982
1	A	1	8	-1	20	-0.153339	-0.171709
1	A	1	9	1	20	-0.202844	-0.114496
1	A	1	10	1	20	0.013189	-0.053349
1	A	1	11	1	20	0.011999	0.015337
1	A	1	12	1	20	-0.038318	0.170601
1	A	2	1	1	20	-0.053287	0.109243
1	A	2	2	1	20	-0.03182	0.041316
1	A	2	3	1	20	-0.188732	-0.187857
1	A	2	4	1	20	-0.200588	-0.095894
1	A	2	5	-1	20	-0.137447	-0.143056
1	A	2	6	-1	20	-0.122279	-0.101119
1	A	2	7	1	20	-0.198884	-0.157296
1	A	2	8	1	20	-0.078149	-0.029981
1	A	2	9	1	20	-0.158332	-0.037726
1	A	2	10	1	20	-0.118083	-0.033894
1	A	2	11	1	20	-0.042412	-0.036886
1	A	2	12	-1	20	-0.059247	-0.058171
1	A	3	1	1	20	-0.091853	-0.069295
1	A	3	2	1	20	-0.099152	-0.072072
1	A	3	3	1	20	-0.228473	-0.167106
1	A	3	4	1	20	0.131925	-0.02975
1	A	3	5	1	20	0.034228	-0.016107
1	A	3	6	1	20	-0.137781	0.005932
1	A	3	7	1	20	-0.255233	-0.06052
1	A	3	8	1	20	0.02069	-0.114121
1	A	3	9	1	20	-0.0359	0.034994
1	A	3	10	1	20	-0.180555	0.251732
1	A	3	11	1	20	-0.158754	-0.151113
1	A	3	12	1	20	-0.339154	-0.378633
1	A	4	1	1	20	0.041505	0.00766
1	A	4	2	1	20	0.031353	0.143993
1	A	4	3	-1	20	0.002111	-0.022601
1	A	4	4	1	20	-0.081379	-0.024277
1	A	4	5	-1	20	-0.115705	-0.023161
1	A	4	6	-1	20	-0.056733	-0.040104
1	A	4	7	-1	20	-0.084541	-0.147446
1	A	4	8	1	20	-0.085268	-0.117729
1	A	4	9	1	20	0.072212	-0.050755
1	A	4	10	1	20	0.000552	-0.002126
1	A	4	11	1	20	-0.110404	-0.059284
1	A	4	12	-1	20	-0.138347	-0.109888
2	B	1	1	-1	26	-0.159421	-0.393099
2	B	1	2	-1	26	-0.267491	-0.119575
2	B	1	3	1	26	-0.148807	-0.061054
2	B	1	4	-1	26	-0.242018	-0.148486
2	B	1	5	-1	26	-0.392709	-0.205111
2	B	1	6	-1	26	-0.268307	-0.161811
2	B	1	7	-1	26	-0.108221	-0.153748
2	B	1	8	-1	26	0.121972	0.102681
2	B	1	9	-1	26	-0.104395	-0.099193
2	B	1	10	-1	26	0.132951	0.01282
2	B	1	11	1	26	-0.041326	-0.038914
2	B	1	12	1	26	0.033764	-0.090526
2	B	2	1	-1	26	-0.052446	0.273636
2	B	2	2	1	26	-0.148707	-0.110461
2	B	2	3	-1	26	-0.347403	-0.489472
2	B	2	4	1	26	0.008525	-0.184636
2	B	2	5	-1	26	-0.090444	-0.295839
2	B	2	6	-1	26	-0.200736	0.056836
2	B	2	7	-1	26	0.125473	0.339774
2	B	2	8	-1	26	-0.287457	-0.230746
2	B	2	9	-1	26	0.065732	0.018812
2	B	2	10	-1	26	0.217218	-0.10815
2	B	2	11	1	26	-0.40734	-0.183359
2	B	2	12	-1	26	-0.322072	-0.108808
2	B	3	1	1	26	-0.038662	-0.0448
2	B	3	2	-1	26	-0.126063	-0.251506
2	B	3	3	-1	26	0.050125	0.018006
2	B	3	4	-1	26	0.027036	0.003207
2	B	3	5	-1	26	-0.134031	0.003971
2	B	3	6	1	26	0.081005	0.138711
2	B	3	7	1	26	-0.063933	-0.274296
2	B	3	8	1	26	-0.056744	-0.154751
2	B	3	9	-1	26	0.013951	0.105409
2	B	3	10	-1	26	-0.136866	-0.1765
2	B	3	11	-1	26	-0.22187	-0.121492
2	B	3	12	1	26	-0.029219	-0.061613
2	B	4	1	1	26	-0.045959	0.174699
2	B	4	2	1	26	-0.028058	0.14356
2	B	4	3	-1	26	-0.175682	-0.172655
2	B	4	4	-1	26	-0.328087	-0.491128
2	B	4	5	1	26	-0.396075	-0.354052
2	B	4	6	-1	26	-0.220057	-0.183556
2	B	4	7	1	26	-0.156015	-0.053382
2	B	4	8	1	26	-0.099067	-0.098228
2	B	4	9	1	26	0.109009	0.121719
2	B	4	10	-1	26	-0.238805	-0.269897
2	B	4	11	-1	26	0.158649	0.005033
2	B	4	12	-1	26	-0.377198	-0.350351
3	C	1	1	1	23	0.023823	0.103817
3	C	1	2	1	23	0.105941	0.028206
3	C	1	3	1	23	-0.016936	-0.148623
3	C	1	4	1	23	-0.008173	0.011152
3	C	1	5	1	23	0.1208	0.17071
3	C	1	6	1	23	-0.027286	-0.2394
3	C	1	7	1	23	-0.201804	-0.198349
3	C	1	8	1	23	-0.188089	-0.603334
3	C	1	9	1	23	-0.128284	-0.302913
3	C	1	10	1	23	0.048669	0.056968
3	C	1	11	1	23	0.149646	0.363039
3	C	1	12	1	23	0.138703	0.56855
3	C	2	1	1	23	0.074026	-0.14136
3	C	2	2	1	23	-0.276024	-0.462178
3	C	2	3	1	23	-0.361374	-0.455022
3	C	2	4	1	23	0.109796	0.022877
3	C	2	5	1	23	-0.425514	-0.091482
3	C	2	6	1	23	0.486173	0.407526
3	C	2	7	1	23	-0.038098	-0.119934
3	C	2	8	1	23	0.038871	0.292885
3	C	2	9	1	23	0.285002	0.054498
3	C	2	10	1	23	0.176302	0.174082
3	C	2	11	1	23	-0.219875	-0.464784
3	C	2	12	1	23	0.361883	0.197814
3	C	3	1	1	23	-0.34112	-0.402215
3	C	3	2	1	23	-0.15584	0.144965
3	C	3	3	1	23	0.132807	-0.05681
3	C	3	4	1	23	-0.04924	0.241928
3	C	3	5	1	23	-0.268139	-0.101986
3	C	3	6	1	23	0.002882	0.345838
3	C	3	7	1	23	-0.392691	0.133661
3	C	3	8	1	23	-0.153627	-0.01267
3	C	3	9	1	23	-0.192095	-0.202758
3	C	3	10	1	23	-0.352435	-0.558139
3	C	3	11	1	23	-0.860982	-0.63749
3	C	3	12	1	23	-0.242245	-0.223626
3	C	4	1	1	23	0.318901	0.646033
3	C	4	2	1	23	-0.421915	-1.08254
3	C	4	3	1	23	-0.033229	-0.002255
3	C	4	4	1	23	-0.122219	-0.252151
3	C	4	5	1	23	-0.378627	-0.730965
3	C	4	6	1	23	-0.738913	-1.12128
3	C	4	7	1	23	0.053623	0.081915
3	C	4	8	1	23	-0.058899	-0.192078
3	C	4	9		23
3	C	4	10	1	23	-0.273733	0.089216
3	C	4	11	1	23	0.288859	0.510373
3	C	4	12	1	23	-0.607027	-0.379565
4	D	1	1	1	19	-0.171536	-0.151874
4	D	1	2	-1	19	0.07343	0.039519
4	D	1	3	1	19	0.02002	-0.054013
4	D	1	4	1	19	0.091589	0.006058
4	D	1	5	-1	19	-0.098979	0.027755
4	D	1	6	1	19	-0.079303	-0.071083
4	D	1	7	-1	19	-0.126344	-0.109527
4	D	1	8	1	19	0.106716	-0.059725
4	D	1	9	1	19	0.110939	0.035862
4	D	1	10	-1	19	-0.259083	-0.240567
4	D	1	11	1	19	-0.369718	-0.171718
4	D	1	12	1	19	-0.243846	-0.164533
4	D	2	1	1	19	-0.124799	-0.124106
4	D	2	2	1	19	0.005185	-0.003426
4	D	2	3	1	19	0.16678	0.119813
4	D	2	4	1	19	-0.008129	-0.215917
4	D	2	5	1	19	0.046408	-0.001903
4	D	2	6	1	19	-0.345197	-0.286389
4	D	2	7	1	19	0.142103	0.006204
4	D	2	8	1	19	-0.119754	-0.204485
4	D	2	9	1	19	0.036292	-0.110739
4	D	2	10	1	19	-0.008476	-0.028021
4	D	2	11	1	19	0.164746	0.118237
4	D	2	12	1	19	-0.012104	0.01264
4	D	3	1	1	19	0.340985	0.406406
4	D	3	2	1	19	0.329704	0.431968
4	D	3	3	1	19	0.056865	-0.280649
4	D	3	4	1	19	0.170271	-0.012101
4	D	3	5	1	19	-0.368994	-0.169151
4	D	3	6	1	19	0.447607	0.38872
4	D	3	7	1	19	-0.031778	0.03808
4	D	3	8	-1	19	-0.15849	-0.131841
4	D	3	9	1	19	-0.204936	-0.105695
4	D	3	10	1	19	0.035999	0.121344
4	D	3	11	1	19	0.190028	0.257513
4	D	3	12	1	19	-0.164367	0.081379
4	D	4	1	1	19	0.206429	0.269003
4	D	4	2	1	19	0.586549	0.630168
4	D	4	3	1	19	-0.104076	-0.161837
4	D	4	4	-1	19	-0.055521	-0.150919
4	D	4	5	1	19	0.010533	0.216277
4	D	4	6	1	19	-0.384423	-0.255874
4	D	4	7	1	19	0.157426	0.13242
4	D	4	8	1	19	0.412449	-0.026059
4	D	4	9	1	19	0.240542	0.514737
4	D	4	10	1	19	0.332462	0.307544
4	D	4	11	1	19	-0.639079	-0.534637
4	D	4	12	1	19	-0.765593	-0.615977
5	E	1	1	-1	12	-0.027314	-0.048322
5	E	1	2	1	12	-0.013111	-0.044501
5	E	1	3	1	12	0.075292	0.078261
5	E	1	4	-1	12	-0.040578	-0.083098
5	E	1	5	-1	12	0.041459	0.11353
5	E	1	6	1	12	-0.099472	-0.035295
5	E	1	7	-1	12	-0.011115	-0.14528
5	E	1	8	-1	12	-0.195943	-0.180661
5	E	1	9	1	12	-0.10038	-0.100391
5	E	1	10	-1	12	-0.054193	0.02646
5	E	1	11	-1	12	-0.167513	-0.188748
5	E	1	12	-1	12	0.009191	0.028347
5	E	2	1	1	12	-0.097937	-0.09495
5	E	2	2	1	12	-0.051971	0.032353
5	E	2	3	1	12	0.073726	0.064377
5	E	2	4	-1	12	0.099384	0.152481
5	E	2	5	-1	12	-0.200442	-0.119568
5	E	2	6	-1	12	-0.085864	-0.036869
5	E	2	7	1	12	-0.04057	-0.054745
5	E	2	8	1	12	-0.015225	0.081074
5	E	2	9	-1	12	0.000462	0.060816
5	E	2	10	1	12	0.029834	0.037179
5	E	2	11	-1	12	-0.130913	-0.09337
5	E	2	12	-1	12	-0.087362	-0.04941
5	E	3	1	1	12	-0.176006	-0.126928
5	E	3	2	1	12	-0.049664	-0.143543
5	E	3	3	-1	12	-0.086346	-0.054371
5	E	3	4	1	12	-0.192964	-0.036822
5	E	3	5	-1	12	-0.041696	0.013965
5	E	3	6	-1	12	-0.238812	-0.240826
5	E	3	7	1	12	-0.080242	-0.213724
5	E	3	8	1	12	-0.022353	0.190572
5	E	3	9	-1	12	0.005501	-0.049157
5	E	3	10	-1	12	0.184677	0.277338
5	E	3	11	1	12	-0.097512	-0.010728
5	E	3	12	-1	12	-0.04684	-0.006448
5	E	4	1	1	12	-0.078834	-0.02409
5	E	4	2	1	12	0.183424	0.072125
5	E	4	3	1	12	-0.179491	-0.131552
5	E	4	4	-1	12	-0.071651	-0.138133
5	E	4	5	-1	12	0.064979	0.126573
5	E	4	6	-1	12	0.16986	0.064177
5	E	4	7	1	12	-0.395602	-0.152766
5	E	4	8	1	12	0.049583	0.087283
5	E	4	9	1	12	-0.001777	-0.017606
5	E	4	10	1	12	0.07634	0.019736
5	E	4	11	1	12	0.059277	0.068849
5	E	4	12	1	12	0.287707	0.152526
6	F	1	1	1	17	-0.110371	-0.076034
6	F	1	2	1	17	-0.303913	-0.358918
6	F	1	3	1	17	0.019566	0.14154
6	F	1	4	1	17	-0.108097	-0.000134
6	F	1	5	1	17	-0.032152	-0.045701
6	F	1	6	1	17	-0.401327	-0.514115
6	F	1	7	1	17	0.061912	0.09948
6	F	1	8	-1	17	0.047114	0.121898
6	F	1	9	-1	17	-0.281941	-0.380832
6	F	1	10	1	17	-0.122297	-0.14249
6	F	1	11	-1	17	0.027324	-0.009822
6	F	1	12	1	17	-0.134084	-0.13117
6	F	2	1	1	17	-0.338704	-0.392328
6	F	2	2	-1	17	-0.09741	-0.148543
6	F	2	3	1	17	0.155226	0.192847
6	F	2	4	-1	17	-0.091282	-0.051944
6	F	2	5	1	17	-0.127416	-0.004922
6	F	2	6	1	17	-0.211256	-0.135817
6	F	2	7	1	17	0.09132	0.055962
6	F	2	8	1	17	-0.022966	0.099639
6	F	2	9	-1	17	-0.002754	-0.066491
6	F	2	10	-1	17	-0.222612	-0.263776
6	F	2	11	1	17	-0.221341	0.24011
6	F	2	12	1	17	0.428802	0.144315
6	F	3	1	-1	17	0.167309	0.22639
6	F	3	2	-1	17	-0.204528	-0.11841
6	F	3	3	-1	17	-0.010185	0.06233
6	F	3	4	-1	17	-0.093114	-0.044067
6	F	3	5	-1	17	-0.098388	-0.176167
6	F	3	6	-1	17	-0.091833	-0.181297
6	F	3	7	1	17	-0.271297	-0.247361
6	F	3	8	-1	17	-0.013812	-0.055603
6	F	3	9	-1	17	-0.102288	0.011581
6	F	3	10	1	17	-0.225349	-0.389252
6	F	3	11	1	17	0.039549	-0.010929
6	F	3	12	1	17	0.0807	0.080852
6	F	4	1	-1	17	-0.119409	-0.007643
6	F	4	2	-1	17	0.107902	0.15449
6	F	4	3	-1	17	-0.08016	-0.036124
6	F	4	4	-1	17	-0.531458	-0.370423
6	F	4	5	-1	17	-0.043582	0.010235
6	F	4	6	-1	17	-0.133312	-0.279701
6	F	4	7	-1	17	0.046449	0.115703
6	F	4	8	-1	17	-0.014135	-0.03733
6	F	4	9	-1	17	0.10172	0.154113
6	F	4	10	-1	17	-0.524472	-0.102195
6	F	4	11	-1	17	-0.354803	-0.284626
6	F	4	12	-1	17	-0.590867	-0.302985
7	G	1	1	1	20	0.077083	0.093128
7	G	1	2	-1	20	0.131092	0.150196
7	G	1	3	1	20	-0.07169	-0.103278
7	G	1	4	1	20	-0.080887	-0.098178
7	G	1	5	-1	20	0.015328	-0.038495
7	G	1	6	1	20	-0.093612	-0.073269
7	G	1	7	-1	20	0.017799	-0.108289
7	G	1	8	1	20	-0.001454	-0.045756
7	G	1	9	1	20	-0.070065	-0.055722
7	G	1	10	-1	20	0.19803	-0.034879
7	G	1	11	-1	20	-0.007773	0.020386
7	G	1	12	1	20	-0.326311	-0.340693
7	G	2	1	1	20	0.006329	-0.040045
7	G	2	2	1	20	0.043631	0.019181
7	G	2	3	1	20	-0.03611	-0.056817
7	G	2	4	1	20	-0.077976	0.004342
7	G	2	5	-1	20	-0.224772	-0.207621
7	G	2	6	-1	20	0.03652	0.004683
7	G	2	7	1	20	-0.361272	-0.406992
7	G	2	8	1	20	0.020668	0.037438
7	G	2	9	-1	20	-0.116689	-0.132658
7	G	2	10	1	20	-0.071206	-0.125894
7	G	2	11	-1	20	-0.135505	-0.130011
7	G	2	12	1	20	-0.07484	-0.113952
7	G	3	1	-1	20	-0.074536	-0.120703
7	G	3	2	1	20	0.095067	0.084471
7	G	3	3	1	20	-0.160915	0.052468
7	G	3	4	1	20	0.098638	0.037637
7	G	3	5	1	20	-0.040132	0.047219
7	G	3	6	-1	20	-0.170462	-0.270425
7	G	3	7	1	20	0.039876	-0.010847
7	G	3	8	1	20	-0.386322	-0.104239
7	G	3	9	1	20	-0.072931	-0.107089
7	G	3	10	1	20	-0.195442	-0.275087
7	G	3	11	1	20	-0.066905	-0.301721
7	G	3	12	1	20	-0.150627	0.005662
7	G	4	1	-1	20	-0.079736	-0.419677
7	G	4	2	-1	20	0.048914	-0.022388
7	G	4	3		20
7	G	4	4	1	20	-0.011226	-0.062673
7	G	4	5	1	20	-0.213015	0.006972
7	G	4	6	1	20	-0.013076	-0.07714
7	G	4	7	-1	20	-0.150093	-0.126756
7	G	4	8	1	20	-0.016348	0.066753
7	G	4	9	-1	20	-0.018963	-0.180144
7	G	4	10	1	20	-0.194698	-0.17224
7	G	4	11	1	20	-0.344823	-0.282626
7	G	4	12	1	20	-0.018407	-0.306708
8	H	1	1	1	24	-0.060127	-0.070022
8	H	1	2		24
8	H	1	3	-1	24	-0.076286	-0.06825
8	H	1	4	-1	24	-0.068177	-0.129713
8	H	1	5	1	24	0.00627	0.022632
8	H	1	6	-1	24	-0.025294	0.000274
8	H	1	7	-1	24	-0.002789	-0.035093
8	H	1	8	-1	24	-0.028445	0.010713
8	H	1	9	1	24	-0.079646	-0.051855
8	H	1	10	1	24	-0.059439	0.017823
8	H	1	11	1	24	-0.190069	-0.16056
8	H	1	12	1	24	-0.039278	-0.039159
8	H	2	1	1	24	-0.111461	-0.121356
8	H	2	2	1	24	-0.023134	0.003516
8	H	2	3	1	24	0.045865	0.010176
8	H	2	4	1	24	-0.048645	-0.064615
8	H	2	5	1	24	-0.022607	0.058884
8	H	2	6	-1	24	-0.09388	-0.107249
8	H	2	7	1	24	-0.076318	-0.016878
8	H	2	8	1	24	-0.058776	-0.025228
8	H	2	9	1	24	-0.018042	-0.036807
8	H	2	10	-1	24	-0.204941	-0.168813
8	H	2	11	1	24	-0.181693	-0.225758
8	H	2	12	1	24	-0.092942	-0.048025
8	H	3	1	1	24	0.105753	0.274504
8	H	3	2	1	24	-0.100967	-0.036243
8	H	3	3	1	24	-0.003738	-0.017852
8	H	3	4	1	24	0.028651	0.046496
8	H	3	5	1	24	-0.063143	-0.098325
8	H	3	6	1	24	-0.091933	-0.179917
8	H	3	7	1	24	-0.135781	-0.162954
8	H	3	8	1	24	-0.224079	-0.165828
8	H	3	9	1	24	0.034799	0.009464
8	H	3	10	-1	24	0.00653	0.04872
8	H	3	11	-1	24	-0.004245	-0.020882
8	H	3	12		24
8	H	4	1	1	24	-0.094169	-0.083557
8	H	4	2	-1	24	-0.017858	-0.01382
8	H	4	3	-1	24	-0.166754	-0.150295
8	H	4	4	-1	24	-0.156357	-0.123546
8	H	4	5	-1	24	-0.065092	-0.046101
8	H	4	6	1	24	-0.059824	-0.036071
8	H	4	7	1	24	-0.031141	-0.13022
8	H	4	8	-1	24	-0.037054	-0.022809
8	H	4	9	1	24	-0.183532	-0.109534
8	H	4	10		24
8	H	4	11	1	24	0.029582	-0.010792
8	H	4	12	-1	24	-0.043116	-0.108453
9	I	1	1	1	28	-0.158445	-0.286409
9	I	1	2	1	28	-0.061617	-0.049227
9	I	1	3	1	28	-0.153718	-0.081061
9	I	1	4	1	28	-0.211864	-0.138071
9	I	1	5	1	28	-0.310059	-0.251682
9	I	1	6	1	28	-0.131945	-0.27603
9	I	1	7	1	28	-0.30386	-0.303666
9	I	1	8	1	28	-0.279289	-0.24424
9	I	1	9	1	28	-0.008679	-0.333977
9	I	1	10	-1	28	-0.071157	0.006932
9	I	1	11	-1	28	-0.189485	-0.209403
9	I	1	12	-1	28	-0.154276	-0.211023
9	I	2	1	-1	28	-0.102459	-0.207516
9	I	2	2	-1	28	-0.010525	0.163432
9	I	2	3	1	28	-0.12053	-0.067793
9	I	2	4	1	28	-0.159284	-0.15558
9	I	2	5	-1	28	-0.331996	-0.225381
9	I	2	6	-1	28	-0.089643	-0.206535
9	I	2	7	-1	28	0.11507	0.067665
9	I	2	8	-1	28	-0.218025	-0.097732
9	I	2	9	1	28	-0.026478	-0.01998
9	I	2	10	1	28	-0.157772	-0.257964
9	I	2	11	1	28	0.083501	0.034325
9	I	2	12	1	28	-0.087183	-0.540825
9	I	3	1	1	28	-0.063032	0.153962
9	I	3	2	1	28	-0.179018	-0.277501
9	I	3	3	-1	28	-0.321325	-0.487128
9	I	3	4	1	28	0.122012	-0.183872
9	I	3	5	1	28	-0.200076	0.041275
9	I	3	6	1	28	-0.462399	-0.450179
9	I	3	7	1	28	-0.300176	-0.406258
9	I	3	8	1	28	-0.490563	-0.585812
9	I	3	9	1	28	-0.238629	-0.025617
9	I	3	10	1	28	-0.107427	-0.438557
9	I	3	11	1	28	-0.355546	-0.967484
9	I	3	12	-1	28	-0.019516	-0.019896
9	I	4	1	1	28	-0.083704	0.155187
9	I	4	2	1	28	0.004514	0.180065
9	I	4	3	1	28	0.287281	0.39869
9	I	4	4	1	28	0.429143	0.154496
9	I	4	5	1	28	-0.202596	-0.599385
9	I	4	6	1	28	-0.298105	0.636545
9	I	4	7	1	28	0.049376	0.157074
9	I	4	8	-1	28	-0.460358	-1.45017
9	I	4	9	-1	28	-0.305378	-0.402438
9	I	4	10	1	28	-0.101533	-0.20816
9	I	4	11	1	28	-0.305507	0.215892
9	I	4	12	1	28	-0.153327	-0.096324
10	J	1	1	-1	16	-0.227639	-0.130269
10	J	1	2	-1	16	0.081843	-0.003022
10	J	1	3	-1	16	0.014544	0.042171
10	J	1	4	1	16	-0.003269	0.090433
10	J	1	5	1	16	-0.093717	-0.067164
10	J	1	6	1	16	-0.080493	-0.027544
10	J	1	7	-1	16	-0.092117	-0.092243
10	J	1	8	-1	16	-0.083338	-0.089347
10	J	1	9	-1	16	0.012164	-0.04199
10	J	1	10	1	16	-0.301857	-0.197595
10	J	1	11	-1	16	-0.243412	-0.161486
10	J	1	12	1	16	-0.053673	-0.089767
10	J	2	1	1	16	0.022496	-0.056616
10	J	2	2	-1	16	0.138547	0.160051
10	J	2	3	-1	16	-0.018068	-0.003342
10	J	2	4	1	16	-0.110577	-0.072509
10	J	2	5	-1	16	-0.204445	-0.029037
10	J	2	6	-1	16	-0.081417	-0.103021
10	J	2	7	1	16	0.163926	0.092557
10	J	2	8	-1	16	-0.053836	-0.082048
10	J	2	9	1	16	-0.202035	-0.160513
10	J	2	10	-1	16	-0.371969	-0.245844
10	J	2	11	1	16	-0.233922	-0.040045
10	J	2	12	-1	16	-0.05061	-0.070442
10	J	3	1	1	16	-0.084511	0.050164
10	J	3	2	-1	16	0.113096	0.033577
10	J	3	3	-1	16	-0.21775	-0.179358
10	J	3	4	1	16	-0.225092	-0.169414
10	J	3	5	-1	16	-0.181196	-0.094371
10	J	3	6	-1	16	-0.114586	-0.060661
10	J	3	7	-1	16	-0.066014	-0.128757
10	J	3	8	-1	16	0.137964	0.140409
10	J	3	9	1	16	0.045069	-0.06959
10	J	3	10	1	16	-0.019748	0.063391
10	J	3	11	1	16	-0.121573	-0.046298
10	J	3	12	-1	16	-0.069245	0.09905
10	J	4	1	1	16	-0.084992	-0.003479
10	J	4	2	-1	16	0.033974	0.055161
10	J	4	3	-1	16	0.316154	0.297734
10	J	4	4	-1	16	-0.168918	-0.22254
10	J	4	5	1	16	-0.097923	-0.073735
10	J	4	6	1	16	0.084125	0.067115
10	J	4	7	1	16	-0.120537	-0.048525
10	J	4	8	1	16	-0.142658	0.011702
10	J	4	9	-1	16	-0.151946	-0.09507
10	J	4	10	-1	16	-0.108827	-0.160524
10	J	4	11	-1	16	-0.139483	-0.094677
10	J	4	12	-1	16	0.088724	0.07603
11	K	1	1	1	30	-0.006116	-0.134799
11	K	1	2	1	30	-0.034927	0.010268
11	K	1	3	1	30	-0.124324	-0.026005
11	K	1	4	1	30	0.018245	0.021912
11	K	1	5	1	30	0.058289	-0.107853
11	K	1	6	1	30	-0.022143	0.023106
11	K	1	7	1	30	-0.088638	0.002631
11	K	1	8	1	30	0.066752	0.006058
11	K	1	9	1	30	0.086855	0.158824
11	K	1	10	1	30	0.014549	-0.055612
11	K	1	11	1	30	0.085276	0.102753
11	K	1	12	1	30	0.091252	0.068172
11	K	2	1	1	30	0.047677	0.118584
11	K	2	2	1	30	-0.041117	0.086849
11	K	2	3	1	30	0.171445	0.239495
11	K	2	4	1	30	0.057409	0.052035
11	K	2	5	1	30	-0.07412	0.109603
11	K	2	6	1	30	0.147065	0.175071
11	K	2	7	1	30	0.222056	0.299586
11	K	2	8	1	30	-0.100406	-0.115527
11	K	2	9	1	30	0.106182	0.101862
11	K	2	10	1	30	0.2397	0.304288
11	K	2	11	1	30	-0.066457	0.024075
11	K	2	12	1	30	-3.4e-05	-0.022251
11	K	3	1	1	30	0.116264	0.086532
11	K	3	2	1	30	0.220418	0.067083
11	K	3	3	1	30	0.014473	-0.018297
11	K	3	4	1	30	0.042058	0.04155
11	K	3	5	1	30	0.113023	0.129647
11	K	3	6	1	30	-0.16736	-0.351684
11	K	3	7	1	30	0.028724	0.0635
11	K	3	8	1	30	0.083966	0.026705
11	K	3	9	1	30	-0.014756	-0.016609
11	K	3	10	1	30	0.025463	0.052789
11	K	3	11	1	30	-0.013149	0.011194
11	K	3	12	1	30	0.09609	-0.049416
11	K	4	1	1	30	-0.017796	-0.012929
11	K	4	2	1	30	0.158948	0.1601
11	K	4	3	1	30	-0.059933	-0.044319
11	K	4	4	1	30	0.12773	-0.123081
11	K	4	5	1	30	-0.048113	-0.046489
11	K	4	6	1	30	0.06104	-0.000729
11	K	4	7	1	30	-0.197571	-0.243764
11	K	4	8	1	30	-0.143986	-0.146606
11	K	4	9	1	30	-0.050406	-0.031486
11	K	4	10	1	30	0.082407	0.176611
11	K	4	11	1	30	0.136651	0.102031
11	K	4	12	1	30	-0.02745	-0.051766
12	L	1	1	1	17	-0.142164	-0.15455
12	L	1	2	1	17	0.027268	0.093061
12	L	1	3	1	17	0.030454	-0.018498
12	L	1	4	1	17	-0.131007	-0.118099
12	L	1	5	1	17	-0.026546	-0.134841
12	L	1	6	1	17	0.2716	0.496113
12	L	1	7	1	17	0.029049	-0.173594
12	L	1	8	1	17	0.04696	-0.167763
12	L	1	9	1	17	-0.057663	-0.100052
12	L	1	10	1	17	-0.204328	-0.370439
12	L	1	11	1	17	-0.131535	-0.351126
12	L	1	12	-1	17	0.350357	0.107329
12	L	2	1	1	17	-0.194867	-0.208449
12	L	2	2	1	17	0.017055	-0.097377
12	L	2	3	1	17	-0.151183	-0.372125
12	L	2	4	1	17	0.048931	0.181409
12	L	2	5	1	17	-0.07504	-0.092687
12	L	2	6	1	17	-0.0763	-0.11565
12	L	2	7	1	17	-0.029051	-0.119253
12	L	2	8	1	17	-0.119532	-0.293787
12	L	2	9	1	17	0.011633	0.116993
12	L	2	10	1	17	0.005132	-0.107711
12	L	2	11	1	17	-0.03047	-0.360597
12	L	2	12	1	17	-0.139949	-0.175286
12	L	3	1	1	17	-0.201155	-0.000979
12	L	3	2	1	17	-0.077563	0.121148
12	L	3	3	1	17	-0.023995	-0.36484
12	L	3	4	1	17	-0.232528	-0.355025
12	L	3	5	1	17	-0.046391	0.053304
12	L	3	6	1	17	-0.180429	-0.000712
12	L	3	7	1	17	0.014419	-0.170162
12	L	3	8	1	17	-0.075479	-0.121557
12	L	3	9	1	17	0.022986	0.10415
12	L	3	10	1	17	0.041733	0.038508
12	L	3	11	1	17	-0.035367	0.150328
12	L	3	12	1	17	-0.00342	-0.391555
12	L	4	1	1	17	0.217129	0.129945
12	L	4	2	1	17	0.034209	-0.1916
12	L	4	3	1	17	-0.192055	-0.206402
12	L	4	4	1	17	0.095742	0.022975
12	L	4	5	1	17	0.050441	0.002626
12	L	4	6	1	17	-0.262243	-0.14383
12	L	4	7	-1	17	0.003121	-0.171921
12	L	4	8	1	17	0.097947	0.049202
12	L	4	9	1	17	-0.042955	-0.256924
12	L	4	10	1	17	-0.062332	0.003971
12	L	4	11	1	17	0.128547	0.08374
12	L	4	12	1	17	0.457336	0.101686
13	M	1	1	-1	14	0.110682	0.171297
13	M	1	2	1	14	-0.043423	0.030801
13	M	1	3	-1	14	-0.070199	-0.003135
13	M	1	4	-1	14	-0.040503	-0.062958
13	M	1	5	1	14	-0.56531	-0.574297
13	M	1	6	1	14	-0.113102	-0.151741
13	M	1	7	1	14	-0.03654	-0.108801
13	M	1	8	1	14	-0.149673	-0.071059
13	M	1	9	-1	14	-0.136631	-0.129771
13	M	1	10	1	14	-0.098006	-0.103044
13	M	1	11	1	14	-0.181863	-0.133013
13	M	1	12	1	14	-0.145315	-0.101618
13	M	2	1	1	14	-0.363426	-0.414315
13	M	2	2	1	14	-0.431619	-0.431536
13	M	2	3	1	14	-0.028271	0.039199
13	M	2	4	1	14	-0.140362	-0.127826
13	M	2	5	1	14	-0.056895	0.015787
13	M	2	6	-1	14	0.074187	0.108366
13	M	2	7	1	14	-0.004573	0.086119
13	M	2	8	1	14	-0.143203	-0.128945
13	M	2	9	-1	14	-0.098946	-0.050453
13	M	2	10	-1	14	0.017415	0.081453
13	M	2	11	-1	14	-0.062095	-0.020423
13	M	2	12	-1	14	-0.175206	-0.018997
13	M	3	1	1	14	0.251586	0.070945
13	M	3	2	1	14	0.012047	0.037406
13	M	3	3	-1	14	-0.017311	0.010807
13	M	3	4	-1	14	-0.027979	0.00208
13	M	3	5	1	14	0.153509	0.236594
13	M	3	6	1	14	-0.102179	0.084502
13	M	3	7	1	14	0.188745	0.091256
13	M	3	8	1	14	0.245327	0.232955
13	M	3	9	-1	14	0.060166	0.107538
13	M	3	10	-1	14	-0.133393	-0.129648
13	M	3	11	-1	14	0.00227	-0.099265
13	M	3	12	-1	14	-0.084167	-0.051392
13	M	4	1	-1	14	0.206671	0.23536
13	M	4	2	-1	14	0.167683	0.120029
13	M	4	3	-1	14	0.017762	0.110173
13	M	4	4	1	14	-0.028203	-0.02007
13	M	4	5	1	14	-0.091363	-0.140776
13	M	4	6	-1	14	0.104639	0.077759
13	M	4	7	-1	14	0.081747	0.050249
13	M	4	8	-1	14	0.173322	0.117246
13	M	4	9	-1	14	-0.010727	0.023853
13	M	4	10	-1	14	0.102736	0.19362
13	M	4	11	1	14	0.044814	0.01709
13	M	4	12	-1	14	-0.391716	-0.404818
